# Supplementary material for: Gene expression in the dorsal root ganglion and the cerebrospinal fluid metabolome in polyneuropathy and opioid tolerance in rats
Source: IBRO Neurosci Rep. 2024 May 24;17:38–51. doi: 10.1016/j.ibneur.2024.05.006 (PMC11201153; doi:10.1016/j.ibneur.2024.05.006)
Supplement: Supplementary file 1 — Supplementary material [file mmc1.xlsx]

## Sheet: Morphine vs saline
Ensembl ID	Gene symbol	Saline 1	Saline 2	Saline 3	Saline 4	Saline 5	Saline 6	Morphine 1	Morphine 2	Morphine 3	Morphine 4	Morphine 5	Morphine 6	FDR p-value	log2 fold change
ENSRNOG00000025768	Clk1	2202	4248	3584	3927	2632	3039	2806	2584	1760	2570	3152	1547	1.35E-06	-0.304093
ENSRNOG00000060318	AABR07013145.1	129	168	129	158	125	125	853	290	217	699	287	133	1.22E-05	1.62594
ENSRNOG00000002270	Hnrnpdl	1054	2146	1383	1706	1197	1216	1871	2013	1119	1757	2091	1047	1.22E-05	0.323992
ENSRNOG00000018294	Hspa5	7896	10985	10505	12281	7589	11116	9210	7690	4310	7203	8254	4201	1.70E-05	-0.458241
ENSRNOG00000021027	Dbp	69	101	139	132	61	98	246	120	135	204	232	202	2.13E-05	1.12236
ENSRNOG00000016831	Serpinh1	1369	2056	2152	2242	1363	2040	1641	1438	795	1153	1777	729	2.17E-05	-0.473753
ENSRNOG00000034093	AABR07011951.1	487	791	744	734	529	627	378	532	254	336	669	281	4.98E-05	-0.565178
ENSRNOG00000051577	AABR07049186.1	40	69	47	74	55	42	316	97	72	233	124	56	5.39E-05	1.53162
ENSRNOG00000061881	AC132760.1	0	2	1	1	2	0	5	10	5	9	11	3	9.76E-05	2.81855
ENSRNOG00000056502	AC131411.3	242	350	244	330	221	264	1476	473	377	1196	498	233	9.76E-05	1.43395
ENSRNOG00000037566	RGD1560398	91	184	147	169	114	131	85	121	51	84	109	62	0.000130307	-0.570954
ENSRNOG00000000902	Hsph1	2804	4373	4080	4640	2734	3403	5123	4798	2554	4374	5201	2895	0.000143899	0.306822
ENSRNOG00000060518	LOC257642	993	758	406	881	376	819	3552	1257	544	1907	3261	2050	0.000201785	1.62608
ENSRNOG00000007367	2004-09-01	1796	3280	2724	2888	1830	2360	2235	2168	1399	2032	2409	1296	0.000201785	-0.221812
ENSRNOG00000005387	Rbm3	582	1420	834	869	654	705	975	1084	734	1193	1397	778	0.00031115	0.456253
ENSRNOG00000053514	AABR07068823.1	18	14	9	27	18	15	180	45	25	124	44	21	0.000325411	2.12115
ENSRNOG00000000572	Chst3	256	503	431	455	340	381	328	315	198	309	356	182	0.000325411	-0.352856
ENSRNOG00000059605	Ddn	124	246	150	130	117	107	206	252	143	178	290	146	0.000325411	0.618453
ENSRNOG00000054923	AABR07072052.1	59	84	65	101	77	63	283	144	104	274	127	56	0.000325411	1.21688
ENSRNOG00000007354	Trpa1	740	1254	942	1127	669	870	1118	1214	651	1083	1410	688	0.000389219	0.267964
ENSRNOG00000015848	Lyrm5	72	155	96	130	94	86	163	132	98	142	193	97	0.000505042	0.524023
ENSRNOG00000057823	Ubc	1683	3143	2485	2606	1815	2204	1915	2227	1312	1848	2346	1197	0.000505042	-0.222364
ENSRNOG00000004659	Creld2	171	206	248	258	121	251	156	140	86	133	150	69	0.000505042	-0.658215
ENSRNOG00000016544	Arhgef28	984	1745	1308	1444	892	1182	1863	1430	987	1535	1833	849	0.000578212	0.301531
ENSRNOG00000058633	AABR07011919.1	23	25	21	34	20	30	157	41	47	104	48	25	0.001244557	1.54279
ENSRNOG00000019140	Banp	245	359	378	368	279	346	292	228	159	245	258	154	0.001600605	-0.437686
ENSRNOG00000050655	P4ha1	1225	2126	1862	1995	1380	1662	1504	1580	836	1311	1894	853	0.001600605	-0.244144
ENSRNOG00000058444	Hist2h4	64	130	159	109	88	117	32	71	53	44	71	42	0.001600605	-0.91848
ENSRNOG00000022922	Slc25a12	1294	2302	1947	2070	1324	1704	1504	1661	928	1461	1768	983	0.001711714	-0.217623
ENSRNOG00000047466	Bdnf	298	592	369	551	264	402	541	587	323	537	591	308	0.002065187	0.369633
ENSRNOG00000047746	AABR07000398.1	2482	3955	4490	4594	2750	2975	3245	2612	1790	1869	3109	1534	0.002348036	-0.448142
ENSRNOG00000032130	LOC691427	39	68	78	49	46	61	21	35	17	22	53	19	0.002939799	-0.916873
ENSRNOG00000012482	Ndrg4	22743	44516	33708	35671	22940	31071	26579	30053	17485	25536	33591	16624	0.002998076	-0.203393
ENSRNOG00000059522	AABR07010632.1	5	10	4	17	14	6	106	13	23	61	31	10	0.002998076	2.16971
ENSRNOG00000012442	Cemip	476	598	748	555	494	660	441	315	286	477	477	210	0.003042063	-0.575276
ENSRNOG00000053468	Tuba1b	2969	5487	5004	4581	3149	4497	2808	3886	1988	2474	4504	2098	0.00320399	-0.401569
ENSRNOG00000050585	Pgam1	2939	5740	4378	4706	3077	3853	3655	3968	2372	3439	4155	2114	0.003211106	-0.181515
ENSRNOG00000009592	Cyb5r3	1638	2911	2406	2382	1492	2178	2018	2034	1158	1642	2149	1048	0.003270165	-0.23981
ENSRNOG00000060231	AABR07029942.1	11	7	11	7	3	5	24	13	13	27	20	12	0.003701967	1.42196
ENSRNOG00000014201	Manf	645	855	844	1006	569	858	703	629	400	584	792	341	0.003928936	-0.359714
ENSRNOG00000054526	AABR07025005.1	23	25	24	36	28	24	109	53	45	99	37	23	0.004182417	1.28425
ENSRNOG00000034066	Hspa8	21213	37879	29984	34839	22215	26405	26201	28021	15849	24679	30136	15511	0.00451125	-0.161885
ENSRNOG00000002036	Paxbp1	267	500	380	426	287	336	446	452	268	441	538	251	0.00451125	0.258603
ENSRNOG00000007637	Acer2	145	318	242	267	203	245	181	186	104	186	233	110	0.004932488	-0.374519
ENSRNOG00000016768	Oprl1	817	1648	1205	1433	945	1169	949	1020	676	1096	1058	586	0.004934372	-0.271099
ENSRNOG00000011593	Hey1	141	231	216	220	162	188	137	163	103	111	192	85	0.004934372	-0.4224
ENSRNOG00000059491	Fgd4	1088	1972	1331	1510	1060	1268	1669	1612	959	1620	1870	1026	0.005191615	0.227525
ENSRNOG00000051624	Hspe1	420	760	537	741	469	508	1142	666	467	922	718	526	0.005248081	0.51793
ENSRNOG00000024539	Ndufb6	211	352	316	298	225	249	229	250	128	182	268	141	0.005847972	-0.334589
ENSRNOG00000014745	Pdha1l1	255	441	398	352	285	344	164	300	156	181	344	162	0.005894617	-0.538158
ENSRNOG00000000657	Nek7	844	1504	1227	1332	768	994	908	1001	569	991	1148	542	0.006387004	-0.234318
ENSRNOG00000017977	Smpd1	694	1403	1090	1147	771	1030	806	917	552	764	1090	543	0.006650231	-0.250024
ENSRNOG00000015552	Ppil4	366	785	545	572	417	459	670	629	371	623	742	370	0.006856522	0.254207
ENSRNOG00000052588	AABR07029110.1	16	21	14	15	14	15	83	25	32	55	25	14	0.007401638	1.40242
ENSRNOG00000014161	Rbm15b	218	431	347	394	236	307	278	277	144	261	323	157	0.007401638	-0.290191
ENSRNOG00000001843	Bcl6	217	371	276	287	198	269	369	311	226	318	390	209	0.007401638	0.311106
ENSRNOG00000010872	Ckb	4359	7644	6908	7078	4496	6158	5613	5669	3446	4945	6029	3235	0.007401638	-0.200421
ENSRNOG00000003597	Tuba4a	2287	4413	3625	3545	2183	3106	2486	3056	1684	2585	3213	1666	0.007563158	-0.236267
ENSRNOG00000052350	AABR07027213.1	13	12	14	14	12	12	53	21	17	53	29	11	0.007563158	1.32524
ENSRNOG00000054412	AC141489.1	1	5	2	6	6	3	16	13	5	22	10	5	0.007563158	1.70955
ENSRNOG00000054045	AABR07072246.2	103	100	106	139	98	95	238	173	138	138	264	65	0.007606931	0.72968
ENSRNOG00000033090	Ltbp1	429	700	692	496	487	553	474	442	329	375	448	217	0.007606931	-0.42882
ENSRNOG00000055825	AABR07070277.3	30	51	25	34	20	15	126	46	34	57	68	25	0.007820781	1.12807
ENSRNOG00000021067	Fxyd7	2206	4074	3350	3171	2117	3110	2216	2727	1669	2576	2997	1457	0.007866359	-0.261223
ENSRNOG00000059332	AABR07068612.3	6	5	3	6	11	6	30	15	18	26	13	7	0.007866359	1.63767
ENSRNOG00000019971	Kxd1	307	522	432	465	319	427	328	358	220	301	424	216	0.007924599	-0.287657
ENSRNOG00000009409	Fbxo2	1806	3594	2634	3061	2040	2561	2317	2255	1552	2137	2374	1410	0.007946712	-0.223525
ENSRNOG00000021808	Tecr	3705	7384	5437	6269	4070	5136	4638	5385	2720	4581	5393	2735	0.008050909	-0.195585
ENSRNOG00000017669	Chd1l	157	292	211	225	158	176	329	275	142	270	269	155	0.00881791	0.372632
ENSRNOG00000043068	Tipin	55	126	71	76	60	61	95	125	60	117	129	60	0.008822118	0.520253
ENSRNOG00000016362	Gpr4	5	9	10	5	1	5	2	0	1	0	2	0	0.009021086	-2.50437
ENSRNOG00000003384	Hs3st3b1	62	93	109	92	64	92	78	50	38	57	55	18	0.009276035	-0.677599
ENSRNOG00000005087	Cebpz	718	1274	961	1176	740	848	1206	1114	688	1052	1223	686	0.009770085	0.203347
ENSRNOG00000057161	AABR07027407.1	442	814	712	786	552	642	446	612	326	454	709	328	0.009987008	-0.32957
ENSRNOG00000019318	Syt3	462	838	672	696	476	587	611	564	331	514	584	290	0.010689318	-0.234811
ENSRNOG00000001241	Iqce	110	206	171	175	139	151	219	225	129	208	200	125	0.011754739	0.353465
ENSRNOG00000043295	RGD1565033	187	353	285	295	190	207	299	349	192	286	444	175	0.012020091	0.329884
ENSRNOG00000058664	Usp9y	1	4	75	271	0	0	2	0	0	2	2	0	0.012852264	-5.50367
ENSRNOG00000032917	Zfand2a	727	1307	938	1049	709	877	795	877	532	747	1005	473	0.013383416	-0.205894
ENSRNOG00000048750	AABR07047576.1	11	17	14	8	8	7	32	16	14	25	23	13	0.013383416	1.04716
ENSRNOG00000001454	Eif4h	2009	3778	2964	3104	2030	2653	2383	2678	1585	2199	2981	1438	0.014348045	-0.179329
ENSRNOG00000057765	AABR07034457.1	0	0	0	0	0	0	7	3	2	2	2	0	0.015937777	4.53395
ENSRNOG00000056315	AABR07013122.1	5	4	5	13	5	3	47	8	9	42	14	8	0.01655459	1.93646
ENSRNOG00000004517	Igf1	140	266	281	300	179	235	186	162	127	149	186	120	0.017626646	-0.431727
ENSRNOG00000014448	Arntl	253	640	420	439	385	354	349	398	171	279	367	120	0.017920071	-0.459224
ENSRNOG00000002609	Ero1b	321	590	385	458	287	438	381	313	168	350	317	206	0.017920071	-0.375766
ENSRNOG00000043182	2006-09-01	782	1387	986	1196	881	945	1373	1261	702	1134	1395	717	0.018149442	0.215775
ENSRNOG00000052070	Aldh1a3	108	188	174	139	100	184	115	106	86	98	105	50	0.018863569	-0.533417
ENSRNOG00000059425	AABR07005779.6	20	28	23	45	14	30	41	50	42	52	60	17	0.018863569	0.844624
ENSRNOG00000021824	Dnajb1	315	535	480	542	354	430	426	402	209	345	437	214	0.019718174	-0.262338
ENSRNOG00000013713	LOC499240	10	8	15	7	4	5	0	3	1	4	2	1	0.019718174	-1.96804
ENSRNOG00000039530	Ccl27	25	33	37	52	24	32	55	49	29	53	81	31	0.020886291	0.670992
ENSRNOG00000011323	Lgi3	1723	3355	2656	2942	1910	2448	2473	2165	1402	2072	2415	1368	0.020886291	-0.190219
ENSRNOG00000045765	MGC94207	162	347	266	244	185	267	171	180	132	180	244	122	0.020886291	-0.369455
ENSRNOG00000010784	Scg3	4357	7029	5335	6375	4229	5082	6946	6793	3617	5786	8797	3531	0.020886291	0.231198
ENSRNOG00000030055	Vamp3	383	664	517	604	424	449	734	613	375	629	650	344	0.020886291	0.266372
ENSRNOG00000020299	Klc2	3366	6195	4797	5105	3306	4417	4035	4331	2562	3948	4947	2391	0.020886291	-0.155626
ENSRNOG00000060997	AABR07048252.2	3	0	0	1	2	2	28	5	7	17	1	5	0.020886291	2.90523
ENSRNOG00000033527	Pappa	242	452	313	368	251	290	408	418	256	350	404	242	0.020886291	0.261943
ENSRNOG00000060639	AC115134.1	2	7	6	15	4	8	35	17	13	39	9	6	0.020886291	1.63413
ENSRNOG00000010891	Lrrcc1	249	541	339	397	254	296	396	443	264	431	465	272	0.020886291	0.286317
ENSRNOG00000053399	AABR07006912.1	20	18	15	20	9	14	106	30	29	70	20	10	0.020886291	1.53018
ENSRNOG00000046254	Adgre1	103	219	177	164	129	148	110	124	82	95	126	90	0.020886291	-0.427748
ENSRNOG00000016242	Fzd1	314	511	428	381	305	342	312	344	194	295	388	194	0.020886291	-0.274658
ENSRNOG00000046975	Sult4a1	3710	7160	5619	5967	4068	5064	4998	5024	2927	4600	5407	2914	0.020886291	-0.147461
ENSRNOG00000050190	Eng	176	318	305	302	227	236	217	244	132	219	222	108	0.020886291	-0.326311
ENSRNOG00000003890	Nap1l1	2796	5011	3618	4531	2921	3192	4389	4153	2539	4443	5027	2438	0.020933719	0.190178
ENSRNOG00000048441	Wdr82	422	836	603	665	410	556	431	575	292	425	612	287	0.021526252	-0.275186
ENSRNOG00000008312	Stra6	27	37	44	27	34	45	17	23	19	15	23	9	0.021526252	-0.894346
ENSRNOG00000019697	Ankrd28	1409	2908	2254	2309	1504	1773	2359	2269	1468	2245	2599	1430	0.021526252	0.180333
ENSRNOG00000004359	Wars	1703	3233	2463	2737	1752	2175	2137	2212	1297	2010	2430	1330	0.022179609	-0.156382
ENSRNOG00000023896	Dusp6	233	432	466	298	289	371	265	301	170	266	293	150	0.022479808	-0.407013
ENSRNOG00000026124	Id3	311	478	619	387	406	427	341	298	221	361	362	183	0.022608907	-0.45667
ENSRNOG00000014405	Aprt	372	709	618	562	372	516	286	482	265	309	549	248	0.022681914	-0.415312
ENSRNOG00000011668	Nfil3	23	68	51	65	34	43	34	32	15	35	20	16	0.023501212	-0.741873
ENSRNOG00000022523	Fkbp5	195	291	246	324	214	228	313	303	210	340	366	175	0.023501212	0.315727
ENSRNOG00000052180	AABR07052780.3	81	101	82	154	103	97	222	115	115	144	201	93	0.023501212	0.637951
ENSRNOG00000017558	Tubb2a	2302	4395	3338	3603	2626	2867	2578	3042	1826	2671	3456	1722	0.024364002	-0.183269
ENSRNOG00000001247	Clip1	1905	3558	2762	3232	2127	2420	3311	3149	1807	3227	3228	1867	0.024364002	0.192056
ENSRNOG00000003538	Adamts4	78	141	130	113	82	111	75	61	28	95	113	41	0.024494494	-0.560408
ENSRNOG00000005513	Srsf5	2107	4526	2926	3405	2351	2483	3413	3739	2108	3360	4013	1909	0.024516499	0.20064
ENSRNOG00000057627	AC136866.2	52	85	45	63	57	53	94	85	68	92	96	41	0.024516499	0.550557
ENSRNOG00000061440	AC129637.1	38	41	35	50	26	40	86	64	38	49	60	37	0.025624243	0.659691
ENSRNOG00000020076	Borcs7	557	1307	971	1023	660	879	709	835	461	722	943	455	0.026400363	-0.24054
ENSRNOG00000030963	AABR07049305.1	256	507	505	353	222	499	147	340	188	217	307	148	0.027663689	-0.641097
ENSRNOG00000057818	AC098214.1	3	2	3	5	2	4	18	6	3	14	11	5	0.028561061	1.65105
ENSRNOG00000053198	AABR07020231.1	35	82	80	80	39	72	339	106	58	247	64	49	0.02872298	1.25688
ENSRNOG00000050318	Fsd1	706	1388	1113	1148	828	988	777	937	550	879	1065	579	0.02872298	-0.222592
ENSRNOG00000061317	AABR07011733.1	207	261	224	262	164	205	417	320	156	352	287	164	0.02872298	0.458784
ENSRNOG00000011646	Rem2	188	426	333	308	234	294	228	206	138	232	315	159	0.02872298	-0.336699
ENSRNOG00000017417	Gabarap	993	1984	1453	1526	973	1402	993	1359	741	940	1532	667	0.029177989	-0.280991
ENSRNOG00000017988	Mcur1	97	182	144	159	93	115	166	180	94	162	194	96	0.029319773	0.310525
ENSRNOG00000060374	AABR07037925.2	48	40	39	55	54	44	106	75	52	59	133	40	0.029471619	0.779685
ENSRNOG00000000527	Mtch1	1346	2367	1912	2056	1345	1742	1554	1813	923	1438	2063	887	0.029886112	-0.192542
ENSRNOG00000033065	Rad50	1134	2046	1600	1778	1111	1329	1785	1711	1077	1624	1896	993	0.029886112	0.155738
ENSRNOG00000002794	Selp	22	50	20	49	42	30	26	12	5	27	16	9	0.029903014	-1.05151
ENSRNOG00000056232	AC121413.2	32	35	15	32	19	25	96	39	43	93	43	15	0.029903014	1.14305
ENSRNOG00000001368	Rph3a	2479	3940	3440	3815	2390	2887	4132	3792	2093	3466	4420	2021	0.029903014	0.186727
ENSRNOG00000025406	Iqgap2	733	1106	979	982	669	884	1129	1039	757	988	1162	632	0.029903014	0.230264
ENSRNOG00000020464	Mrpl54	270	487	378	434	299	399	274	343	188	278	417	195	0.030036836	-0.291615
ENSRNOG00000019383	Tef	713	1135	1038	1049	688	878	1196	991	678	1049	1225	657	0.030046668	0.209553
ENSRNOG00000010706	Ccdc117	81	160	187	160	127	139	108	110	60	94	143	61	0.030163477	-0.447509
ENSRNOG00000061656	AABR07070032.3	15	35	55	28	25	57	9	26	12	11	20	10	0.030163477	-1.15006
ENSRNOG00000011254	Fam76a	134	200	186	182	119	149	224	227	108	180	252	128	0.030163477	0.329424
ENSRNOG00000018630	Gapdh	2016	3588	3247	3449	2268	2806	2320	2897	1476	2106	3342	1442	0.030188359	-0.23589
ENSRNOG00000002280	Sh3bgrl	364	772	452	632	427	471	750	602	369	641	728	364	0.030260909	0.283877
ENSRNOG00000018434	Stab1	205	265	255	251	171	237	191	181	133	168	177	119	0.030260909	-0.376232
ENSRNOG00000002372	Sgcd	165	285	236	220	168	188	232	288	169	241	330	150	0.031021044	0.290568
ENSRNOG00000048601	AABR07052084.1	3	14	0	0	6	0	0	0	0	0	0	0	0.03144513	-4.87723
ENSRNOG00000020918	Ccnd1	818	1291	1197	1373	798	1008	1166	888	541	847	1034	498	0.031693735	-0.261379
ENSRNOG00000007684	Zc3h3	119	205	202	183	144	176	142	138	85	117	185	77	0.032978479	-0.345915
ENSRNOG00000006228	Pdia4	1436	2341	1939	2154	1325	1914	1559	1881	994	1535	2006	870	0.033115904	-0.211068
ENSRNOG00000058291	AC126581.1	4	6	6	3	1	4	2	0	0	0	0	1	0.033115904	-2.59814
ENSRNOG00000000840	Atp6v1g2	1944	3638	3010	3173	1909	2634	2463	2596	1502	2321	2682	1511	0.033387185	-0.170811
ENSRNOG00000042821	Cd59	6644	12972	9690	10347	6838	8984	6698	9059	4882	7587	10174	4847	0.034106073	-0.220268
ENSRNOG00000043304	Apcdd1	457	856	770	782	531	600	558	568	336	637	667	328	0.034352278	-0.235728
ENSRNOG00000019162	Emc9	103	201	160	169	126	127	112	125	83	117	143	57	0.034927367	-0.342138
ENSRNOG00000016478	Eif5a	1543	2772	2302	2627	1670	1941	1568	2001	1247	1764	2297	1141	0.034927367	-0.214709
ENSRNOG00000010319	Lcp1	1670	3257	2443	2588	1826	2276	1938	2105	1351	2092	2418	1310	0.035182412	-0.178396
ENSRNOG00000036934	Abhd12	2191	4414	3430	3509	2378	2985	2586	3221	1749	2448	3248	1707	0.035182412	-0.191705
ENSRNOG00000052032	AABR07031105.1	25	19	16	13	11	18	25	36	37	38	45	12	0.035836922	1.01953
ENSRNOG00000046912	Nr1d2	710	1073	1103	1101	597	879	1009	1001	739	1169	1370	816	0.035836922	0.318907
ENSRNOG00000010855	Mrpl57	185	289	291	269	162	238	171	201	132	156	240	124	0.035836922	-0.345937
ENSRNOG00000007241	Fnbp4	581	1185	960	916	618	775	984	1001	598	956	1063	571	0.035836922	0.184106
ENSRNOG00000057996	Phactr3	267	382	311	406	284	283	422	370	243	407	560	232	0.035836922	0.31769
ENSRNOG00000006001	Luc7l2	1274	2291	1858	2038	1313	1646	2032	1942	1179	1932	2208	1221	0.035836922	0.153251
ENSRNOG00000049351	Nat8l	2476	5052	4047	4188	2720	3507	3764	3213	1998	3042	3627	1916	0.035836922	-0.180116
ENSRNOG00000018384	Adam12	67	95	127	96	65	99	73	62	42	55	58	47	0.036198331	-0.559262
ENSRNOG00000003822	Slu7	727	1220	1020	1198	849	866	1322	1131	736	1149	1274	637	0.036292918	0.214073
ENSRNOG00000056747	AABR07015055.1	156	329	300	267	145	282	233	112	98	113	182	130	0.036292918	-0.591737
ENSRNOG00000051561	AABR07005790.1	27	43	43	30	31	57	3	34	12	11	26	8	0.036292918	-1.20435
ENSRNOG00000031031	Zfp292	1269	2339	1770	1974	1342	1657	1861	2038	1233	1858	2298	1144	0.036292918	0.147973
ENSRNOG00000001876	Ccdc74a	6	30	14	15	7	10	22	32	21	19	29	12	0.036353709	0.885341
ENSRNOG00000016266	Mphosph10	339	642	466	555	395	421	639	546	335	559	636	307	0.036353709	0.23056
ENSRNOG00000058555	AABR07070810.1	116	270	173	159	147	184	344	202	159	284	219	135	0.036353709	0.500649
ENSRNOG00000055749	AABR07057233.3	33	55	56	64	30	33	126	61	40	56	76	44	0.037574255	0.707265
ENSRNOG00000008759	Csf3r	20	30	41	35	25	31	17	12	20	12	18	10	0.03792669	-0.876105
ENSRNOG00000054352	Atp6ap1	2189	4181	3182	3323	2252	2784	2438	3160	1517	2311	3209	1575	0.03792669	-0.202413
ENSRNOG00000003289	Lap3	649	1294	940	1122	757	853	1141	1034	636	1056	1275	632	0.03927419	0.17664
ENSRNOG00000014152	Kcnip3	1077	2257	1653	1687	1070	1420	1237	1429	885	1300	1583	771	0.03941394	-0.195558
ENSRNOG00000060597	Syf2	855	1441	1215	1283	946	1076	1342	1306	786	1272	1489	784	0.03941394	0.163095
ENSRNOG00000054031	LOC102549726	133	227	153	183	108	167	96	159	80	83	150	75	0.03941394	-0.456122
ENSRNOG00000016660	Cox5b	1712	3269	2976	2744	1677	2622	1262	2081	1376	1559	2503	1299	0.03941394	-0.402787
ENSRNOG00000019708	Ctsf	1134	1951	1503	1522	1176	1328	1290	1447	831	1159	1497	740	0.03941394	-0.179214
ENSRNOG00000019570	Gng3	1812	2877	2221	2451	1726	2002	1916	2119	1222	1783	2461	1147	0.03941394	-0.176834
ENSRNOG00000053902	AABR07072283.2	151	220	151	313	212	194	492	177	202	377	379	213	0.03941394	0.685789
ENSRNOG00000017290	Zfp335	654	1043	953	1001	682	791	827	808	455	685	932	430	0.039546945	-0.188341
ENSRNOG00000005257	Prkaca	1036	2144	1604	1760	1100	1400	1466	1459	814	1268	1534	773	0.039546945	-0.164887
ENSRNOG00000043358	LOC685699	3	4	3	3	0	2	3	11	7	7	10	3	0.039546945	1.54214
ENSRNOG00000026679	Scn4b	5420	10892	7786	8468	5624	7185	7137	7228	4309	6529	8248	3922	0.039546945	-0.141082
ENSRNOG00000020781	Tbcb	54	77	77	78	41	93	15	55	27	22	67	22	0.040032126	-0.900929
ENSRNOG00000015550	Ptgds	3450	2881	5014	1731	3274	3487	1595	1328	2114	1854	2341	802	0.040032126	-0.882745
ENSRNOG00000057291	AABR07019088.1	2585	4437	3447	3729	2588	3070	3642	3800	2437	3578	4289	2210	0.040032126	0.144723
ENSRNOG00000036675	Btbd16	8	11	6	12	6	8	19	23	12	10	23	7	0.040032126	0.996672
ENSRNOG00000010170	Tubb4b	9098	17066	13164	14411	9626	12178	11630	12180	7314	10803	13526	7084	0.040032126	-0.13079
ENSRNOG00000046144	Hist1h2ail1	3	8	7	5	3	5	1	1	1	0	2	1	0.040032126	-2.1042
ENSRNOG00000047276	LOC100362738	742	1600	1210	1252	816	1195	614	1029	663	822	1048	553	0.040032126	-0.357077
ENSRNOG00000011130	Calca	6502	12725	8565	9014	6486	7664	11062	8704	7509	10827	10733	5889	0.040843522	0.265291
ENSRNOG00000008659	Arhgap21	1881	3085	2515	2705	1726	2272	2823	2679	1630	2563	3234	1534	0.040843522	0.154319
ENSRNOG00000002840	Atp5b	9340	18231	13859	15148	10357	12309	12588	12459	7823	11534	13834	7288	0.040843522	-0.129015
ENSRNOG00000009354	Nrarp	144	308	231	271	171	203	162	190	129	149	204	120	0.040877717	-0.322179
ENSRNOG00000035555	Mir384	11	18	31	12	5	17	3	10	3	1	10	4	0.040877717	-1.44831
ENSRNOG00000021438	Tuba1c	80	176	122	119	108	117	91	118	49	55	108	54	0.040877717	-0.477273
ENSRNOG00000006619	Dnajc9	359	654	467	606	402	473	653	589	387	580	600	350	0.040877717	0.235722
ENSRNOG00000057484	AABR07001573.2	10	25	11	29	17	10	40	26	23	24	29	21	0.040926557	0.836767
ENSRNOG00000050647	Hspa1b	13	20	16	21	20	20	28	33	19	26	45	17	0.040926557	0.728376
ENSRNOG00000049862	Rnf157	2152	4067	3184	3399	2131	2791	2753	2890	1635	2553	3126	1623	0.040926557	-0.141092
ENSRNOG00000035627	Mir325	33	83	54	83	54	60	34	49	30	38	45	27	0.041524272	-0.56771
ENSRNOG00000006328	Wwp1	1167	2277	1538	1929	1224	1419	1896	1751	1091	1895	2038	1142	0.042514393	0.18636
ENSRNOG00000059151	AABR07065365.1	5	4	4	7	1	5	11	7	4	15	13	10	0.043033019	1.31883
ENSRNOG00000000231	Kctd17	356	719	555	652	408	500	482	498	273	469	490	274	0.043092174	-0.218091
ENSRNOG00000015383	Asxl3	125	231	188	207	139	178	226	238	134	183	276	124	0.044486842	0.275031
ENSRNOG00000016326	Cx3cl1	62	146	99	89	107	101	62	113	29	62	71	29	0.044646709	-0.633305
ENSRNOG00000055096	AABR07002768.1	389	714	613	708	492	533	712	684	407	732	736	408	0.045175079	0.227653
ENSRNOG00000037214	Sgk494	68	157	123	146	72	122	87	89	60	80	104	47	0.045175079	-0.411541
ENSRNOG00000057284	Cenpb	271	416	385	358	259	278	452	382	267	368	440	240	0.046012253	0.262371
ENSRNOG00000039528	Fam32a	585	1014	896	1066	679	749	1301	918	646	1008	1059	564	0.046012253	0.273203
ENSRNOG00000014288	Fn1	1575	1944	2564	1810	1610	2162	1478	1533	1198	1381	1711	911	0.046288101	-0.381462
ENSRNOG00000033402	LOC501110	152	396	235	259	213	193	270	295	227	288	347	216	0.047101643	0.362502
ENSRNOG00000011550	Kcnab2	3101	5640	4234	4797	3098	3848	4007	3884	2419	3595	4384	2240	0.047223317	-0.128762
ENSRNOG00000021153	Fkbp2	236	402	391	360	265	303	228	254	173	273	340	180	0.047223317	-0.296155
ENSRNOG00000050669	LOC100911515	74	120	149	101	74	109	33	85	55	47	87	44	0.047482167	-0.682688
ENSRNOG00000061630	AABR07009834.1	78	165	119	127	89	89	146	144	86	140	174	72	0.047618705	0.326151
ENSRNOG00000017905	Map1lc3b	2359	4255	3558	3525	2364	3180	2363	3002	1837	2682	3585	1671	0.047618705	-0.207999
ENSRNOG00000060522	AABR07046765.2	64	111	56	111	80	66	296	95	83	147	147	51	0.049230689	0.826681
ENSRNOG00000056148	Nudcd3	294	607	429	519	377	415	835	507	338	607	551	305	0.049312587	0.380368
ENSRNOG00000006738	Fbxo32	98	161	159	140	104	148	152	181	124	183	195	103	0.049759496	0.348206

## Sheet: Oxaliplatin vs saline
Ensembl ID	Gene symbol	Saline 1	Saline 2	Saline 3	Saline 4	Saline 5	Saline 6	Oxaliplatin 1	Oxaliplatin 2	Oxaliplatin 3	Oxaliplatin 4	Oxaliplatin 5	Oxaliplatin 6	FDR p-value	log2 fold change
ENSRNOG00000000521	Cdkn1a	18	26	29	41	24	29	395	291	412	515	597	286	4.81628400694e-106	3.78203
ENSRNOG00000018456	LOC100911664	1316	2553	1901	2173	1360	1617	3059	3136	3359	3205	4013	2539	9.9622697365743e-81	0.737116
ENSRNOG00000050997	Ifrd1	216	418	338	373	213	257	835	732	848	724	1068	650	1.48321621450658e-75	1.33528
ENSRNOG00000001766	Tfrc	2787	5485	4303	4787	3215	3575	2479	2592	2592	2695	3054	2142	1.2365272367215e-67	-0.717059
ENSRNOG00000012879	Fabp3	523	988	805	877	553	734	315	383	359	318	391	326	5.21402197069302e-65	-1.17809
ENSRNOG00000016038	Mgmt	44	86	57	63	48	59	200	235	213	250	285	160	4.77868501689695e-60	1.81459
ENSRNOG00000032002	Hapln1	848	1472	1176	1396	866	997	660	581	648	620	752	551	7.41330261027474e-60	-0.911041
ENSRNOG00000003515	Ephx1	257	385	389	354	250	298	882	758	876	1131	1134	813	6.73355090026926e-54	1.43534
ENSRNOG00000008214	Fbxo9	770	1420	1021	1153	749	938	1599	1832	1745	1765	2159	1394	1.60074642646517e-53	0.705708
ENSRNOG00000043348	Rpl39	1153	2004	1749	1742	1137	1458	884	802	1007	976	1203	755	4.49430398350533e-51	-0.809719
ENSRNOG00000018421	Aen	112	186	131	147	113	110	403	362	430	461	570	271	5.40011336960889e-51	1.53512
ENSRNOG00000006789	Ddit3	306	462	500	450	320	449	1076	890	1148	1194	1455	952	3.7644512351622e-49	1.32756
ENSRNOG00000033765	Eif1	359	584	532	553	333	434	814	817	839	871	1049	668	3.15024321250092e-45	0.763174
ENSRNOG00000024650	Ckap2	58	89	76	91	61	62	485	327	750	960	1005	442	6.15492831954189e-44	3.05385
ENSRNOG00000001815	Eif4a2	8461	17396	11507	14640	9477	9834	7370	7552	7646	7466	9091	5826	3.91812588520205e-40	-0.745487
ENSRNOG00000006859	Insig1	2487	4956	3504	4327	2622	3219	2224	2474	2649	2338	2925	1851	4.67623833268818e-38	-0.628679
ENSRNOG00000003025	Rn50_X_0749.3	1875	4057	2717	3542	2329	2460	1717	1624	1566	1499	1981	1170	6.79610487163475e-38	-0.91064
ENSRNOG00000001274	Vps29	843	1487	1139	1322	822	991	695	601	732	694	833	621	2.40135643785948e-37	-0.745531
ENSRNOG00000003388	Cenpf	82	142	128	124	90	89	376	264	474	513	617	306	5.04870436134407e-36	1.85
ENSRNOG00000028137	Mki67	169	281	325	250	200	205	792	620	1195	1283	1412	761	1.8227379938773e-35	1.96875
ENSRNOG00000013507	Selt	1681	3192	2296	2804	1746	2075	1593	1598	1505	1506	1994	1302	8.41006289061074e-34	-0.622084
ENSRNOG00000014693	Btbd6	362	676	524	585	394	480	754	797	790	825	957	655	1.43960791557402e-32	0.572488
ENSRNOG00000057816	AABR07015940.2	113	209	172	167	129	163	65	45	72	66	69	55	2.78580143905917e-32	-1.44655
ENSRNOG00000042821	Cd59	6644	12972	9690	10347	6838	8984	6354	6801	7010	7039	7758	5828	5.76137717358644e-31	-0.52207
ENSRNOG00000004629	Fkbp3	3023	6348	4172	5102	3388	3866	2907	2943	2946	2889	3651	2545	9.37694953745012e-31	-0.61125
ENSRNOG00000058249	Pgk1	1864	3663	2808	3265	1967	2510	3783	3736	4144	4131	4774	3184	1.27290600648786e-30	0.481365
ENSRNOG00000012183	Glrx	585	1277	958	1008	724	832	498	576	628	589	633	494	3.16838821471245e-30	-0.733478
ENSRNOG00000012415	Mpc1	917	1906	1359	1432	940	1167	632	645	828	741	852	718	4.90947999790777e-30	-0.875938
ENSRNOG00000016581	Serpinb1a	1439	2659	1795	2096	1540	1743	1106	1226	1414	1274	1666	1040	3.95915364439878e-29	-0.64203
ENSRNOG00000047505	Tubb4a	1705	3235	2444	2678	1674	2172	3263	3554	3611	4156	4367	2990	8.39679009690436e-29	0.57482
ENSRNOG00000001465	Ids	935	1546	1234	1482	936	1160	1862	1953	1992	2168	2219	1477	6.88510709231303e-28	0.584479
ENSRNOG00000008605	Ost4	560	1077	824	869	565	835	414	399	552	467	566	410	7.47687735492952e-28	-0.837992
ENSRNOG00000022252	Kbtbd3	991	1842	1297	1576	935	1067	794	668	897	842	959	659	2.2561265410784e-27	-0.758252
ENSRNOG00000001769	Tnk2	1017	1841	1464	1526	1048	1231	1748	2021	2036	2018	2408	1585	8.63300960734809e-27	0.449185
ENSRNOG00000003917	Uck2	499	972	769	859	512	682	472	395	487	516	529	375	3.41834829624399e-26	-0.710424
ENSRNOG00000048411	Uhrf1	23	61	43	38	31	29	179	100	246	283	302	166	1.19268146853028e-25	2.41181
ENSRNOG00000053047	Top2a	83	179	212	190	126	142	649	356	879	1023	1155	568	5.11275627806262e-25	2.20923
ENSRNOG00000024428	Kif20a	25	57	44	39	34	36	113	138	126	115	164	77	2.0657880946305e-24	1.54073
ENSRNOG00000017243	Bnip3	3102	6620	4122	4764	3411	3701	2762	2963	2954	3035	3615	2512	3.20919331214643e-24	-0.605039
ENSRNOG00000010997	Ednrb	892	1714	1289	1548	815	1010	656	784	794	824	944	659	4.57455171641706e-24	-0.714641
ENSRNOG00000012747	Spock1	645	1084	985	1021	591	770	1304	1381	1420	1644	1661	1080	8.11019421486136e-24	0.647552
ENSRNOG00000003256	Ccng1	2328	4344	3074	3663	2428	2751	4387	4148	5166	5049	6015	3816	1.81769955082568e-23	0.529848
ENSRNOG00000013658	Nefl	138031	231744	193628	230731	154688	184911	137726	136694	130182	148465	161905	111757	2.51270067167543e-23	-0.55066
ENSRNOG00000058663	Suz12	266	446	388	404	221	338	570	539	685	667	767	476	2.61059187547808e-23	0.752698
ENSRNOG00000015625	MGC116202	406	703	552	626	386	500	768	790	782	820	983	677	6.51338131092974e-23	0.514555
ENSRNOG00000014000	Kif2a	547	965	832	858	568	668	1061	1121	1214	1327	1498	853	9.0743908085517e-23	0.575719
ENSRNOG00000014624	Selk	653	1231	961	1099	711	844	584	645	681	755	801	558	9.16144911384891e-23	-0.537228
ENSRNOG00000057814	Nsdhl	1282	2497	1797	2200	1277	1571	1230	1090	1399	1227	1528	1031	1.64328976243352e-22	-0.580539
ENSRNOG00000045860	U2af1	304	584	471	448	296	373	611	620	650	685	797	544	2.06702762113516e-22	0.572776
ENSRNOG00000011684	Auh	1401	2871	1990	2314	1600	1875	1305	1484	1586	1606	1889	1205	2.08857171197786e-22	-0.496429
ENSRNOG00000008165	Tpx2	84	128	118	150	74	93	305	198	392	420	479	277	5.16353164110516e-22	1.57841
ENSRNOG00000011922	Stt3b	948	1616	1409	1514	985	1222	1699	1768	1890	1773	2232	1463	1.21085515558153e-21	0.399254
ENSRNOG00000015423	Ccna2	33	58	49	63	40	43	108	110	168	152	178	110	1.34471814847603e-21	1.43044
ENSRNOG00000014485	Pdcd6	503	900	662	666	508	574	432	407	467	454	589	346	3.98208425227488e-21	-0.597193
ENSRNOG00000001427	Orai2	375	673	512	587	375	500	699	764	750	811	923	615	6.00951227632253e-21	0.503994
ENSRNOG00000029707	Mt-nd4	5746	6022	5624	7754	3082	4627	13881	13514	14665	17622	17318	13042	6.02102289004766e-21	1.35312
ENSRNOG00000006542	Atp6v0c	866	1456	1153	1250	747	1080	1606	1606	1785	1909	2055	1299	6.5659888999583e-21	0.554355
ENSRNOG00000047476	Wasf1	108	223	187	207	127	150	315	325	342	427	354	258	6.96260236403572e-21	0.931862
ENSRNOG00000013598	Melk	9	12	7	19	8	13	65	41	75	82	98	47	1.85321686794876e-20	2.46369
ENSRNOG00000011817	Rpl22l1	146	422	310	281	202	262	112	134	135	105	178	80	5.29419361126329e-20	-1.2037
ENSRNOG00000015538	Abcd2	654	1271	878	1104	732	797	602	653	711	691	792	563	6.34828468037371e-20	-0.522969
ENSRNOG00000008859	Tank	489	846	606	702	463	527	395	457	379	392	523	325	6.51281165989966e-20	-0.647542
ENSRNOG00000020374	Tmem8a	529	970	813	878	532	703	537	545	566	549	576	386	8.245617546195e-20	-0.571241
ENSRNOG00000001068	Rac1	1000	1707	1364	1537	936	1242	1841	1708	1988	2065	2377	1506	1.23217145890523e-19	0.468283
ENSRNOG00000019164	Uba1	2217	4186	3325	3671	2393	2966	3910	4023	4392	4503	5110	3438	1.43879145525741e-19	0.348841
ENSRNOG00000010027	Atr	1717	3326	2370	2777	1776	2090	1679	1629	1856	1919	1992	1524	1.71202833948408e-19	-0.484894
ENSRNOG00000037211	Kif14	4	16	11	18	7	11	45	42	60	78	75	49	1.7334184641657e-19	2.29104
ENSRNOG00000027894	Iqgap3	42	82	70	70	52	37	166	126	230	250	287	140	2.34365802664144e-19	1.65893
ENSRNOG00000036852	Pcbp2	358	578	524	539	376	393	747	698	844	977	1027	603	3.16971598776971e-19	0.720286
ENSRNOG00000003228	Mid1ip1	2425	4576	3598	3894	2620	3245	2620	2661	2908	2931	3096	2301	4.1175306627092e-19	-0.385286
ENSRNOG00000015308	Pbk	3	17	16	13	3	8	83	35	86	108	132	64	4.18435142599662e-19	3.00699
ENSRNOG00000013057	Prc1	44	148	120	134	80	93	332	189	419	437	545	287	1.10643223857869e-18	1.75958
ENSRNOG00000009066	Thra	1005	1866	1542	1477	1071	1258	1819	1814	2110	1924	2413	1659	1.42529231944791e-18	0.424969
ENSRNOG00000002734	AABR07042077.1	415	771	576	715	414	510	411	374	398	396	459	351	1.43810136796444e-18	-0.58924
ENSRNOG00000019183	Alox15	7	6	16	8	13	7	214	379	260	54	125	222	1.6548751627504e-18	4.34266
ENSRNOG00000017426	Rragc	595	1066	801	906	537	687	1053	1068	1196	1302	1483	917	2.18026663510149e-18	0.52302
ENSRNOG00000012081	Txn1	658	1104	782	977	695	768	562	614	620	641	640	475	2.21960286326161e-18	-0.58222
ENSRNOG00000030644	Mt-nd1	2057	2258	2221	2606	1195	1884	4491	4144	5327	6519	5920	5137	2.26196471441569e-18	1.26974
ENSRNOG00000009008	Rab39a	1493	2686	2076	2234	1504	1748	1438	1515	1672	1559	1818	1370	2.75158897658651e-18	-0.410095
ENSRNOG00000024309	Cox6b1	1310	2529	1868	2110	1304	1578	1430	1380	1465	1450	1711	1103	3.27127398414538e-18	-0.407887
ENSRNOG00000005659	Aurkb	12	19	25	35	8	16	70	63	113	103	118	63	3.70640815906892e-18	2.10976
ENSRNOG00000011332	Clspn	4	9	12	16	11	8	45	42	78	104	100	54	5.85692856207797e-18	2.69439
ENSRNOG00000016148	Gtse1	25	40	43	39	27	31	91	80	146	136	208	105	7.22645074969477e-18	1.78404
ENSRNOG00000005063	Atl1	3374	6471	4483	5335	3517	4047	3536	3674	3761	3758	4106	2724	7.22645074969477e-18	-0.421101
ENSRNOG00000016695	Mmp2	254	404	416	313	242	273	692	516	867	962	1227	616	8.66352816288056e-18	1.24283
ENSRNOG00000016807	Oat	2441	4890	3522	3951	2691	3053	2756	2763	2669	2642	3446	2135	8.97646829859759e-18	-0.409551
ENSRNOG00000042419	Acyp2	530	1231	728	995	699	745	507	531	602	528	629	420	9.01619739986479e-18	-0.694656
ENSRNOG00000046254	Adgre1	103	219	177	164	129	148	71	49	83	48	100	63	1.39256382633217e-17	-1.27162
ENSRNOG00000010752	Tmem41b	1611	3463	2294	2647	1733	2054	1597	1537	1813	1776	2032	1493	2.66066606250908e-17	-0.502497
ENSRNOG00000054286	Rrm2	18	23	20	27	21	18	75	54	116	122	148	71	2.87240278115303e-17	2.07239
ENSRNOG00000011513	Gla	349	662	503	570	394	482	331	372	397	365	379	295	2.93261270043254e-17	-0.554939
ENSRNOG00000008320	Lypla1	309	636	400	516	328	376	247	265	316	294	302	247	4.55428496232423e-17	-0.694135
ENSRNOG00000008450	LOC100359539	29	66	67	56	42	52	171	103	246	265	297	132	4.8569868722387e-17	1.8493
ENSRNOG00000021808	Tecr	3705	7384	5437	6269	4070	5136	4039	4583	4316	4280	5363	3232	5.15342170011869e-17	-0.397394
ENSRNOG00000050445	Gde1	1413	2676	1894	2280	1418	1745	1480	1463	1462	1583	1928	1154	5.44535185257735e-17	-0.421066
ENSRNOG00000018830	Aff3	372	661	548	563	369	498	701	742	739	795	891	559	7.5626107955161e-17	0.464049
ENSRNOG00000010408	Polr2k	540	1227	748	923	559	739	530	489	576	501	689	430	7.58562840618808e-17	-0.633679
ENSRNOG00000016690	Idi1	2137	4124	2612	3835	2363	2431	1963	1896	1818	1700	2613	1424	7.66388960026298e-17	-0.707407
ENSRNOG00000006997	App	8434	13755	11830	12690	8575	10551	13836	14517	15318	14893	17669	11878	7.98581970986828e-17	0.322886
ENSRNOG00000036816	Wls	1002	1927	1435	1428	1093	1334	969	1029	1104	1149	1371	830	8.28557074156142e-17	-0.44429
ENSRNOG00000024365	Ect2	31	73	60	74	40	54	130	107	201	209	237	126	9.61457284922828e-17	1.51158
ENSRNOG00000061213	Mrps36	456	917	668	705	523	673	442	358	494	463	516	388	1.02438167435309e-16	-0.652312
ENSRNOG00000001889	Comt	1374	2342	1824	2073	1351	1629	1311	1422	1511	1555	1740	1199	1.11625910479433e-16	-0.369307
ENSRNOG00000017558	Tubb2a	2302	4395	3338	3603	2626	2867	2552	2524	2650	2849	3070	2092	1.73011845953313e-16	-0.370142
ENSRNOG00000030237	Cox7c	717	1390	984	1226	790	927	786	806	818	776	898	612	1.76572928677468e-16	-0.446165
ENSRNOG00000030021	Ccl6	65	146	107	97	73	88	42	45	36	50	57	33	1.82875503630633e-16	-1.21313
ENSRNOG00000019934	Paip2	1872	3585	2541	2951	1948	2405	1753	1714	1972	1882	2265	1804	2.57320574002482e-16	-0.504251
ENSRNOG00000003398	Tomm40l	164	297	216	292	194	208	385	437	399	372	440	298	2.8447666918922e-16	0.675782
ENSRNOG00000020167	Reep5	4337	8353	6679	8067	4419	5269	8409	8910	9122	9843	10737	7197	3.59562949970173e-16	0.470825
ENSRNOG00000008423	Gpr22	370	624	487	619	402	422	332	379	312	298	397	248	4.18843814101333e-16	-0.666052
ENSRNOG00000019785	Phtf1	1417	2817	2022	2368	1508	1913	1550	1478	1685	1722	1848	1324	4.23700369038803e-16	-0.406685
ENSRNOG00000000585	Amd1	1462	2817	2090	2359	1677	1907	1613	1545	1789	1554	2025	1402	4.438972718028e-16	-0.398352
ENSRNOG00000042603	Ttc39b	890	1753	1275	1400	896	1185	951	919	1017	1028	1147	825	4.53470461560715e-16	-0.410943
ENSRNOG00000019943	Slc7a6	344	617	467	514	358	421	322	310	378	367	408	281	5.20423969083895e-16	-0.487958
ENSRNOG00000017945	Serf1	654	1439	895	1207	811	850	697	653	603	659	840	490	5.64917128797801e-16	-0.653372
ENSRNOG00000039559	Fam219a	356	718	526	598	368	427	792	765	737	820	925	556	7.40987943245275e-16	0.53551
ENSRNOG00000020060	Atf5	178	291	215	247	164	230	365	340	438	437	547	277	8.27874067608745e-16	0.752223
ENSRNOG00000038902	RGD1565641	401	674	439	555	388	447	344	325	364	346	412	251	8.27874067608745e-16	-0.605194
ENSRNOG00000025892	Set	589	993	884	962	617	760	1098	1041	1174	1236	1422	914	8.27874067608745e-16	0.424606
ENSRNOG00000042276	Trappc2	1086	2375	1385	1835	1165	1307	1051	1108	1078	1031	1186	883	8.35732394452823e-16	-0.598702
ENSRNOG00000002875	Klhl20	799	1526	1133	1329	802	1035	860	902	942	924	1058	695	8.50324013245463e-16	-0.384469
ENSRNOG00000047394	Ufd1l	911	1689	1257	1427	921	1073	1628	1554	1700	1632	2038	1351	1.15032547707099e-15	0.357705
ENSRNOG00000008716	Nefh	108357	164690	162245	177503	111956	148840	102601	101038	92266	117829	117171	75701	1.47234891752957e-15	-0.627156
ENSRNOG00000006966	Nfia	508	870	837	753	523	625	943	975	1034	1142	1249	873	1.50200431482314e-15	0.503828
ENSRNOG00000005064	LOC103694902	967	1622	1298	1398	939	1181	998	991	1036	980	1139	847	1.53645736148451e-15	-0.395388
ENSRNOG00000018285	Kcna2	10387	20099	16084	17843	11028	13203	11549	11431	12881	12934	14959	10110	1.91273212943524e-15	-0.343958
ENSRNOG00000013741	Ube2d3	3398	6425	4551	5190	3481	4058	3428	3428	4074	3532	4514	3087	1.96176336231459e-15	-0.382694
ENSRNOG00000011470	Tsc1	365	683	518	558	372	448	644	685	689	698	853	552	1.96176336231459e-15	0.396033
ENSRNOG00000013018	Eda2r	3	6	4	6	2	6	48	17	47	64	102	36	2.07099279433939e-15	3.38601
ENSRNOG00000023861	Snap91	4663	9161	6917	7907	4609	6124	4715	4638	5347	5491	6163	4445	2.80421664399852e-15	-0.429645
ENSRNOG00000032917	Zfand2a	727	1307	938	1049	709	877	671	744	813	748	935	599	2.81253332406535e-15	-0.406003
ENSRNOG00000011680	Il16	351	581	519	503	368	412	623	707	665	800	958	600	2.88330908493238e-15	0.571657
ENSRNOG00000019100	Kif2c	6	18	20	13	10	10	43	41	70	49	77	39	2.88330908493238e-15	1.94645
ENSRNOG00000026432	Syt7	670	1156	954	964	676	871	1173	1244	1243	1328	1418	1014	3.99269839004201e-15	0.396932
ENSRNOG00000054031	LOC102549726	133	227	153	183	108	167	266	260	389	309	439	253	4.1581923720837e-15	0.881189
ENSRNOG00000026293	Jun	770	1454	1223	1422	777	1043	833	792	871	904	1054	655	4.84598744895314e-15	-0.472089
ENSRNOG00000004921	Nusap1	49	77	85	71	53	66	195	108	238	274	274	159	5.30575062154916e-15	1.52677
ENSRNOG00000050578	Rheb	664	1349	930	1029	728	842	705	721	752	704	899	615	5.5311280708886e-15	-0.418431
ENSRNOG00000048433	Tshz2	1797	2885	2443	2668	1713	2105	3004	3005	3371	3436	3631	2475	6.47722392760127e-15	0.38068
ENSRNOG00000017849	Apbb3	766	1377	1132	1153	795	987	815	850	931	879	980	641	6.86975886528268e-15	-0.376546
ENSRNOG00000018645	Rpsa	1433	2642	2164	2057	1585	1888	2480	2721	2852	2689	3291	2079	1.03515786188548e-14	0.357146
ENSRNOG00000011074	Calcb	1007	1996	1251	1430	1080	1154	970	1024	1013	976	1211	733	1.03914230948478e-14	-0.507869
ENSRNOG00000010800	Hadhb	1693	3453	2479	2779	1942	2163	1885	2057	2063	1999	2350	1650	1.041759679444e-14	-0.355174
ENSRNOG00000031033	Mt-nd2	1813	1667	1634	2420	919	1355	3749	3990	4537	5398	4713	3959	1.0631994728416e-14	1.32036
ENSRNOG00000060229	Arf1	1680	2988	2521	2685	1707	2176	1852	1880	2039	2039	2292	1608	1.15714924733866e-14	-0.31976
ENSRNOG00000010945	Ywhab	4295	7383	5932	6516	4020	5055	7113	7367	8068	8925	9028	6523	1.56535436216117e-14	0.416315
ENSRNOG00000006824	Hdac11	336	685	514	526	396	480	676	704	689	765	934	567	1.62177974835943e-14	0.469859
ENSRNOG00000026455	Gpd1l	225	383	305	329	227	271	392	418	460	450	494	365	2.52441922338043e-14	0.477527
ENSRNOG00000016552	Hmgcs1	15530	32012	19916	26011	16778	17716	15287	16761	16018	15352	19925	11783	2.52441922338043e-14	-0.51049
ENSRNOG00000019249	Ap3b2	2141	3397	2881	3360	2272	2585	3605	3880	4018	4171	4776	2905	3.06472403008289e-14	0.385185
ENSRNOG00000047319	Caprin2	898	1778	1362	1452	950	1111	1001	983	1070	1107	1166	787	3.29433730983267e-14	-0.386725
ENSRNOG00000003533	Clcn4	1603	3260	2357	2631	1705	2039	1842	1679	1873	1883	2110	1546	3.30121859730056e-14	-0.390354
ENSRNOG00000056135	Tsc22d3	2986	5089	3630	3944	2782	3288	2774	3002	2939	2854	3660	2361	3.39815056978008e-14	-0.399879
ENSRNOG00000034190	Ighm	42	77	120	60	76	51	13	11	23	8	22	14	3.49708554097504e-14	-2.33025
ENSRNOG00000013064	Lrp8	694	1238	983	1076	638	819	663	725	721	771	799	581	3.59297337519052e-14	-0.437371
ENSRNOG00000014343	Anln	29	54	25	28	18	31	89	70	137	163	184	86	4.18875373221494e-14	1.86937
ENSRNOG00000011268	Chd5	658	1201	1091	1247	741	917	1385	1574	1367	1505	1769	1119	4.51651001075315e-14	0.486802
ENSRNOG00000014302	Dlgap3	268	511	456	408	318	347	547	578	568	621	783	450	5.02568299945873e-14	0.523731
ENSRNOG00000018526	Dlg4	727	1381	1091	1171	789	940	1275	1381	1371	1364	1658	1038	5.02568299945873e-14	0.317229
ENSRNOG00000008639	Pabpc1	856	1333	1193	1272	785	935	1469	1498	1637	1849	1879	1211	5.08823173651511e-14	0.486091
ENSRNOG00000001276	Pcnt	689	1163	1059	1060	714	844	1191	1251	1324	1235	1529	990	5.84977348557093e-14	0.350031
ENSRNOG00000013727	Ndc80	49	59	60	74	43	46	137	100	153	165	215	103	5.9325371349495e-14	1.28034
ENSRNOG00000043006	Epm2aip1	4615	8949	6532	7647	4687	5482	4956	4778	5518	5076	6149	4404	6.45766589514001e-14	-0.372826
ENSRNOG00000021110	Mllt11	1110	2001	1652	1817	1026	1381	1975	2037	2141	2382	2526	1670	7.22396610340993e-14	0.41889
ENSRNOG00000010037	Epb41	914	1612	1351	1454	966	1181	1570	1637	1626	1748	2019	1341	8.35887860432116e-14	0.31945
ENSRNOG00000030776	Sytl2	686	1378	1018	1122	709	893	748	729	784	677	826	655	8.90468962299507e-14	-0.468221
ENSRNOG00000025155	Lmtk2	1003	1928	1386	1620	1011	1259	1084	1054	1143	1222	1337	900	9.06832785765367e-14	-0.36768
ENSRNOG00000016260	Polr3g	1729	3021	2302	2554	1842	2009	1786	1788	1922	1879	2312	1618	9.24442511209945e-14	-0.344051
ENSRNOG00000010119	Zmat3	123	191	183	211	135	164	268	299	282	323	344	204	9.55372475551591e-14	0.673369
ENSRNOG00000010440	Gnal	1028	1945	1475	1641	1029	1259	1762	1773	2047	2016	2328	1437	1.07365170092063e-13	0.351812
ENSRNOG00000012051	Ncaph	38	63	60	58	33	40	128	93	206	270	255	116	1.14350763987553e-13	1.75882
ENSRNOG00000001148	Rplp0	1293	2159	1784	2018	1334	1610	2123	2143	2286	2362	2867	1863	1.35505943189993e-13	0.323979
ENSRNOG00000003553	Efemp1	723	1288	1009	1072	709	869	725	707	855	763	904	653	1.3567620066778e-13	-0.387059
ENSRNOG00000017156	Ankle1	8	7	9	8	2	9	30	30	47	45	63	23	1.42574946448928e-13	2.32792
ENSRNOG00000018676	RGD1562987	720	1454	1017	1161	741	882	768	817	819	691	914	605	1.62338666227038e-13	-0.452985
ENSRNOG00000007895	Pdhb	1996	4319	2991	3457	2071	2667	2239	2262	2172	2410	2868	1742	1.66708166440769e-13	-0.429797
ENSRNOG00000011528	Alg14	276	506	395	442	308	347	280	263	310	302	369	240	1.66708166440769e-13	-0.457647
ENSRNOG00000047314	Tk1	22	32	47	43	18	27	98	64	109	143	134	83	1.90925736725994e-13	1.64499
ENSRNOG00000054274	Cacnb3	1705	2956	2349	2681	1664	2192	2916	2922	3053	3361	3768	2365	2.11497839694184e-13	0.347639
ENSRNOG00000059016	Tspan12	1053	2202	1426	1698	1186	1247	1075	1118	1248	1057	1291	933	2.18810992427991e-13	-0.468607
ENSRNOG00000025528	Efr3a	2136	4316	3178	3499	2273	2827	2432	2334	2649	2598	2985	2167	2.26560149464728e-13	-0.34342
ENSRNOG00000014080	Kif23	46	64	46	65	40	50	129	92	167	165	206	92	2.32611936519091e-13	1.33124
ENSRNOG00000013656	Lpar1	1315	2513	1803	1888	1289	1571	1440	1326	1496	1317	1600	1086	2.34562740216519e-13	-0.412044
ENSRNOG00000002425	Pctp	245	530	381	464	273	287	236	210	230	279	238	178	2.35152010786993e-13	-0.738201
ENSRNOG00000036798	Dusp3	1656	2981	2275	2523	1640	2071	2661	2786	2951	2916	3463	2202	2.41768082910534e-13	0.278108
ENSRNOG00000038035	Kif4a	35	74	51	72	35	39	134	85	180	212	247	117	2.97962889450462e-13	1.57835
ENSRNOG00000050563	Sub1	1528	3177	2152	2514	1884	1910	1656	1649	1589	1634	2261	1258	3.58220792122578e-13	-0.482903
ENSRNOG00000022537	E2f8	1	2	5	2	1	3	24	16	36	20	33	13	3.58220792122578e-13	3.17079
ENSRNOG00000013493	Psma4	1592	3260	2211	2684	1863	2034	1834	1775	1818	1879	2302	1486	3.7339788473293e-13	-0.383368
ENSRNOG00000021713	Kif18b	5	11	12	6	9	13	39	36	78	95	102	32	4.00101043928442e-13	2.61192
ENSRNOG00000020308	Ech1	864	1569	1288	1362	867	1122	987	948	1009	1005	1218	821	4.45103732378586e-13	-0.327712
ENSRNOG00000018566	Ctsl	3992	7712	5255	6049	4290	4805	4455	4294	4615	4356	5611	3455	4.46237459443766e-13	-0.35163
ENSRNOG00000005698	Ndufa5	1222	2587	1592	2097	1434	1568	1311	1336	1427	1258	1649	1062	4.87812163301949e-13	-0.467501
ENSRNOG00000033389	Susd2	3297	6134	4592	4969	3068	4109	5687	5817	5761	6298	6933	4858	4.89357285148131e-13	0.353422
ENSRNOG00000047453	Casd1	578	1113	778	928	639	775	587	581	665	672	742	550	5.60982227344859e-13	-0.427556
ENSRNOG00000056069	Kif11	104	185	162	160	105	142	280	198	418	421	460	252	8.82841962855912e-13	1.13663
ENSRNOG00000016221	Scn2b	202	401	285	390	221	253	392	482	507	489	528	357	8.87037544713569e-13	0.570361
ENSRNOG00000026643	Chordc1	1153	2198	1650	2067	1329	1409	1282	1193	1345	1202	1665	1067	9.25389604537211e-13	-0.426093
ENSRNOG00000013875	Fbxl17	232	439	410	340	273	322	518	530	512	565	701	382	9.62000646961452e-13	0.571049
ENSRNOG00000018414	Csf1r	200	400	351	342	269	339	142	185	224	108	190	146	9.87932384181671e-13	-1.0242
ENSRNOG00000022911	Hjurp	21	26	29	19	12	18	62	99	85	81	83	37	9.94210561303659e-13	1.72399
ENSRNOG00000032844	RT1-Da	213	439	291	258	351	391	70	66	188	57	88	62	1.03245115023482e-12	-1.99753
ENSRNOG00000011222	Dynll1	2914	5172	4236	4591	3088	3668	2670	2205	3301	2699	3805	2515	1.1028286880091e-12	-0.555105
ENSRNOG00000059720	Syp	1901	3353	2568	3076	1902	2288	3472	3985	3457	3651	4330	2582	1.18700568722983e-12	0.417521
ENSRNOG00000014900	Crem	217	452	329	422	242	306	235	204	242	189	283	189	1.18700568722983e-12	-0.632134
ENSRNOG00000006867	Etv1	3368	6432	4965	5589	3219	4258	3556	3331	3818	3650	4339	3310	1.24863815494945e-12	-0.411358
ENSRNOG00000021314	Fdft1	3169	5888	4464	5137	3385	3981	3576	3829	3956	4021	4673	3094	1.28984261456956e-12	-0.2573
ENSRNOG00000058750	LOC103693015	141	305	204	235	167	162	100	107	146	124	161	109	1.28984261456956e-12	-0.783593
ENSRNOG00000005149	Sacm1l	2533	5205	3579	4329	2868	3176	2971	2808	3076	3065	3592	2422	1.30622393581724e-12	-0.354489
ENSRNOG00000028649	Tox3	125	249	220	210	108	163	308	279	329	283	393	227	1.32637347690189e-12	0.675407
ENSRNOG00000020288	Slc25a20	501	923	675	789	505	573	499	482	520	540	632	458	1.53140954831043e-12	-0.425477
ENSRNOG00000034234	Mt-co1	120344	212173	173576	189657	113373	155434	116769	110797	132478	141774	148442	108731	1.56639620108216e-12	-0.428731
ENSRNOG00000061246	Fam49b	514	997	745	790	546	616	523	509	552	537	694	496	1.56939366527587e-12	-0.430036
ENSRNOG00000006470	Camk1g	10	26	16	30	16	12	67	74	54	58	62	41	1.61468743911831e-12	1.61367
ENSRNOG00000006335	Klhl9	2155	4298	2962	3440	2241	2606	2338	2005	2568	2364	2800	1945	1.61714638205378e-12	-0.415945
ENSRNOG00000019570	Gng3	1812	2877	2221	2451	1726	2002	1653	1687	1688	1959	2184	1269	1.65466214961663e-12	-0.431825
ENSRNOG00000006206	Tmem106b	707	1483	969	1020	723	852	686	713	811	687	841	614	1.66613805758825e-12	-0.480015
ENSRNOG00000002615	Pmm2	1050	2002	1410	1578	1036	1242	1121	1169	1154	1099	1437	924	2.02954012415157e-12	-0.354403
ENSRNOG00000004841	Akap6	14851	26331	20852	23366	14887	18745	16380	16678	17811	18764	20173	13932	2.48233569679425e-12	-0.286177
ENSRNOG00000046889	Dbi	5241	10408	7516	9252	5632	6285	6140	5372	5704	6158	7108	4468	2.48233569679425e-12	-0.422801
ENSRNOG00000011400	Ralyl	384	673	496	590	376	474	687	685	712	764	797	600	2.73422560991374e-12	0.41798
ENSRNOG00000008961	Mapre3	423	676	584	567	389	451	762	704	762	903	992	596	2.86576025443051e-12	0.512132
ENSRNOG00000056487	Oxr1	5437	10341	7801	8740	5921	7000	6479	6827	6701	6748	8222	5246	2.86576025443051e-12	-0.258265
ENSRNOG00000014980	Mob4	1319	2615	1736	2011	1439	1560	1369	1271	1548	1337	1594	1205	3.13539976680506e-12	-0.440097
ENSRNOG00000054474	Mastl	46	99	91	95	53	46	122	142	159	190	204	123	3.28679676983931e-12	1.04589
ENSRNOG00000012318	Aspm	131	233	188	196	125	158	351	231	444	452	507	244	3.37242699240238e-12	1.0071
ENSRNOG00000011160	Sv2b	5920	11263	8342	10013	6491	7664	6823	7324	7432	7531	8432	5678	3.45320936320165e-12	-0.286894
ENSRNOG00000001621	C2cd2	430	802	669	767	485	586	475	515	492	498	630	410	3.5403684815951e-12	-0.397064
ENSRNOG00000009152	Caprin1	7124	12789	9954	11055	7132	8729	8209	7471	8550	8398	9951	6715	3.94527045780799e-12	-0.291567
ENSRNOG00000042785	Sesn2	80	134	113	105	94	90	172	186	243	221	277	129	4.10367656546349e-12	0.881225
ENSRNOG00000053122	Scn1a	3472	6686	5080	5977	3478	4753	3877	4142	4037	4266	4789	3388	4.12001470707545e-12	-0.343019
ENSRNOG00000005271	Rapgef5	583	1060	926	865	646	745	604	645	677	605	844	529	4.27168850058765e-12	-0.400148
ENSRNOG00000006996	Mms22l	20	48	33	32	19	26	69	64	73	76	83	52	4.34974751446568e-12	1.14179
ENSRNOG00000029339	Ndufs5	573	1156	827	972	666	704	591	681	569	530	783	474	5.32744520709524e-12	-0.519396
ENSRNOG00000016810	Stmn1	2124	3797	2944	3380	2340	2687	3713	3664	3777	4305	5040	3023	6.02722134570651e-12	0.347684
ENSRNOG00000042702	Nipa1	603	1158	829	1007	672	725	653	650	700	696	777	569	6.11526512209023e-12	-0.387878
ENSRNOG00000012860	Tmem184c	1457	2694	1958	2312	1430	1815	1638	1542	1684	1714	1961	1345	6.11526512209023e-12	-0.323455
ENSRNOG00000016252	Mblac2	509	1045	683	840	515	635	477	492	571	523	675	474	6.54219287052138e-12	-0.474884
ENSRNOG00000006756	Maged1	2261	4037	3090	3709	2380	2723	2512	2516	2696	2801	2991	1978	6.61439850299476e-12	-0.321672
ENSRNOG00000029841	Cdh19	3750	7010	5033	5668	3834	4302	3931	3416	4206	4170	4891	3390	7.10836759902523e-12	-0.387238
ENSRNOG00000005924	Dstn	3062	6182	4105	5145	3598	3881	3536	3257	3520	3572	4412	2810	7.22146120366198e-12	-0.386336
ENSRNOG00000016271	Itm2b	4646	9056	6720	7194	4822	6033	5379	5303	5747	5431	7042	4616	7.7275304547481e-12	-0.283914
ENSRNOG00000024349	Cbarp	232	449	351	356	241	294	513	413	514	565	571	392	8.12645592200213e-12	0.541232
ENSRNOG00000019995	Dnajc18	1318	2398	1813	2198	1287	1602	1451	1450	1522	1432	1774	1249	8.58076567283618e-12	-0.340014
ENSRNOG00000009218	Prdm12	80	156	118	125	78	126	188	197	201	289	273	171	9.89479093182605e-12	0.858696
ENSRNOG00000030391	Ei24	686	1257	952	1072	692	832	1190	1147	1333	1298	1395	1028	1.00275940314735e-11	0.344336
ENSRNOG00000018735	Cd74	654	1334	1130	857	915	1494	276	269	676	228	375	290	1.0237576201397e-11	-1.70587
ENSRNOG00000002711	Nuf2	25	65	32	46	24	33	90	63	128	112	144	80	1.03308908179408e-11	1.37395
ENSRNOG00000007906	Bub1b	18	26	24	35	12	19	84	37	108	124	125	69	1.09200424180233e-11	1.92901
ENSRNOG00000028733	Prkar1b	989	1906	1444	1510	945	1197	1736	1688	2027	1970	2079	1538	1.20766756021084e-11	0.388115
ENSRNOG00000002471	Polq	25	62	48	67	44	45	93	99	146	108	129	88	1.22130240552231e-11	1.09936
ENSRNOG00000015335	LOC100359922	881	1622	1354	1397	892	1118	1591	1469	1633	1709	1970	1320	1.25952315898933e-11	0.329638
ENSRNOG00000004415	Fam179b	1371	2681	2059	2222	1398	1687	1612	1586	1721	1598	1882	1284	1.25952315898933e-11	-0.318103
ENSRNOG00000029148	Pdgfd	593	1198	881	996	730	771	612	659	677	692	769	617	1.25952315898933e-11	-0.441777
ENSRNOG00000009322	Ccdc126	513	963	622	852	530	584	477	467	508	519	630	450	1.25952315898933e-11	-0.496739
ENSRNOG00000011114	Tbpl1	438	859	646	665	433	543	424	488	510	441	579	395	1.28907409243484e-11	-0.420991
ENSRNOG00000001128	Tesc	250	526	370	435	313	332	273	292	254	283	327	225	1.45751169357592e-11	-0.51284
ENSRNOG00000057676	Myzap	851	1423	1233	1242	859	1051	1397	1415	1653	1524	1898	1398	1.46770052927327e-11	0.387701
ENSRNOG00000061900	AABR07047771.1	170	330	315	303	160	266	430	722	495	484	613	350	1.46805893953628e-11	0.91947
ENSRNOG00000003802	Pttg1	5	20	10	7	8	12	31	30	55	64	52	36	1.58959000761452e-11	2.02012
ENSRNOG00000002575	Sap30l	642	1124	869	882	612	756	1038	1067	1118	1094	1303	890	1.59891282245497e-11	0.324171
ENSRNOG00000009339	Cenpe	144	253	243	241	144	186	342	264	397	358	540	304	1.68291918021424e-11	0.767356
ENSRNOG00000038933	Spcs3	1187	2202	1622	1851	1194	1456	1252	1270	1403	1244	1620	1168	1.78816090038696e-11	-0.341535
ENSRNOG00000006642	Yipf6	1716	3309	2396	2793	1848	2032	1858	1832	2155	1962	2380	1669	1.81905396895934e-11	-0.332715
ENSRNOG00000053040	AC094643.2	115	184	183	164	115	121	244	232	295	334	278	220	1.88471502169455e-11	0.772402
ENSRNOG00000026143	Ckap2l	32	49	40	46	28	43	91	65	98	110	114	81	1.88645284996367e-11	1.1358
ENSRNOG00000061270	Git1	1055	1787	1618	1681	1038	1354	1826	1767	2001	1962	2392	1506	1.95476937532509e-11	0.331434
ENSRNOG00000004527	Lin7a	83	182	115	149	87	108	195	183	235	199	239	163	2.03419815109591e-11	0.663626
ENSRNOG00000020266	Eef2	8394	15017	11900	13274	8974	10628	14611	15121	14824	15796	18991	10916	2.09666783494353e-11	0.306707
ENSRNOG00000001135	Wsb2	1027	1577	1428	1460	1036	1228	1715	1899	1689	1893	2238	1449	2.24207429527147e-11	0.386672
ENSRNOG00000018972	Rab18	1399	2901	1966	2329	1566	1742	1577	1604	1768	1667	1949	1361	2.40777008517813e-11	-0.34158
ENSRNOG00000002625	Ptpn4	755	1539	1147	1260	861	952	876	763	922	811	1004	757	2.63132104843398e-11	-0.421741
ENSRNOG00000036802	Snhg11	625	1127	941	1008	594	781	1214	1184	1255	1275	1313	884	2.93514832266997e-11	0.405517
ENSRNOG00000037435	Tmem196	178	314	262	325	188	219	144	161	158	182	237	146	2.93514832266997e-11	-0.622288
ENSRNOG00000001201	Cstb	451	961	695	764	467	612	491	491	491	567	646	397	2.96108380179566e-11	-0.438125
ENSRNOG00000018929	Kif20b	84	170	111	147	92	101	205	167	312	291	341	177	2.96672318824987e-11	0.985006
ENSRNOG00000006120	Shh	313	618	491	602	375	426	371	357	358	366	451	290	2.97982990603014e-11	-0.451391
ENSRNOG00000023920	Zfp791	186	433	338	352	194	295	175	222	206	179	248	166	3.11672343341593e-11	-0.660326
ENSRNOG00000057628	Slc5a6	272	503	448	461	288	351	550	520	634	534	647	471	3.22821274373225e-11	0.446118
ENSRNOG00000002496	Stxbp5l	684	1318	1014	1042	687	876	779	751	766	812	821	588	3.31567271262971e-11	-0.396725
ENSRNOG00000006247	Copa	2377	4401	3455	3826	2564	2932	4009	4066	4294	4099	5018	3175	3.31567271262971e-11	0.244612
ENSRNOG00000006471	Pvalb	1663	3493	2689	3177	1957	2432	2149	1826	1933	2013	2526	1661	3.3894513186606e-11	-0.42566
ENSRNOG00000031766	Mt-cyb	2809	3296	2982	3677	1707	2822	4782	4855	6082	7051	6088	5163	3.54161955510222e-11	0.878922
ENSRNOG00000053502	Arhgef17	637	1123	989	1006	639	831	1110	1093	1210	1194	1486	907	3.55903455152078e-11	0.328996
ENSRNOG00000054468	Fam219b	434	797	620	673	428	583	751	848	807	832	984	616	3.59319933876984e-11	0.362501
ENSRNOG00000009503	Depdc1	1	12	12	11	8	7	35	29	27	51	52	30	3.70864591748308e-11	2.04029
ENSRNOG00000033916	Rps21-ps1	265	529	449	501	313	357	293	322	328	261	352	219	4.18432789858435e-11	-0.528625
ENSRNOG00000005828	Skp1	11552	24617	15791	19240	12613	14248	13364	13339	13430	13202	15607	10671	4.19271467428148e-11	-0.374553
ENSRNOG00000020479	Pik3c2a	1752	3456	2398	2724	1878	2104	1951	1819	2024	2005	2387	1718	4.43196721757775e-11	-0.346748
ENSRNOG00000016530	Nsa2	1059	1866	1453	1700	1142	1360	1159	1130	1324	1193	1449	1043	4.57051494070887e-11	-0.323918
ENSRNOG00000042960	Rgcc	158	366	255	332	185	210	164	142	136	138	220	135	4.66578457821296e-11	-0.760415
ENSRNOG00000008115	Arhgap11a	61	111	83	115	69	81	140	142	222	228	301	141	4.69956540412571e-11	1.06454
ENSRNOG00000024671	Dmxl1	3504	7001	4802	5655	3745	4233	3943	3896	4388	3970	4861	3407	4.7076723067896e-11	-0.322013
ENSRNOG00000005623	Ankmy2	869	1789	1306	1488	962	1113	1662	1701	1707	1615	1981	1301	5.06608378991988e-11	0.324072
ENSRNOG00000012966	Acadl	339	603	505	573	324	377	704	621	716	931	869	565	5.12706771877058e-11	0.611067
ENSRNOG00000002419	Plp1	5766	11704	8596	9565	6357	7179	6528	5780	6868	6979	8742	5519	5.12706771877058e-11	-0.366223
ENSRNOG00000016874	Zfp521	698	1385	1074	1102	790	997	1227	1368	1401	1314	1611	1124	5.24325344623742e-11	0.325215
ENSRNOG00000015233	Etfa	1237	2334	1650	1898	1227	1380	1244	1375	1366	1389	1707	1085	5.55934900384812e-11	-0.338421
ENSRNOG00000043114	Tomm7	647	1206	884	1095	747	779	707	682	638	732	917	559	5.74612291170765e-11	-0.431313
ENSRNOG00000006178	Dync1h1	29544	52198	42101	46385	29945	37101	47869	50428	49961	52517	59779	39239	5.83653790426615e-11	0.247242
ENSRNOG00000060703	Troap	6	9	10	11	6	10	41	17	46	52	68	33	5.87369587545161e-11	2.17845
ENSRNOG00000019018	Plat	1027	1907	1519	1739	1189	1217	1192	1151	1238	1222	1389	990	5.88965884155259e-11	-0.345677
ENSRNOG00000056207	Capza2	2910	5238	3580	4370	2827	3246	3008	2786	3320	3020	3464	2522	5.91499018465544e-11	-0.375103
ENSRNOG00000024178	Cenpt	3	11	10	11	8	4	34	22	42	68	73	27	5.91499018465544e-11	2.37859
ENSRNOG00000011329	Pkm	3912	7329	5470	6765	4431	5046	7981	9608	7227	8478	10068	5985	5.99763848066092e-11	0.491334
ENSRNOG00000009071	Gripap1	634	1020	929	985	638	759	1139	1165	1193	1377	1454	844	6.48850251578539e-11	0.430488
ENSRNOG00000007134	Strap	626	1217	928	1023	717	813	1126	1180	1192	1246	1407	884	6.49279312277817e-11	0.312227
ENSRNOG00000059093		469	1007	808	826	614	652	1132	901	1212	1250	1714	909	6.75714419741232e-11	0.605483
ENSRNOG00000048309	Uqcc1	603	1149	848	920	632	745	1078	1100	1161	1192	1272	814	6.99601793915005e-11	0.345945
ENSRNOG00000057829	AC134087.2	1443	2760	1971	2215	1765	2070	1553	1401	1847	1546	1735	1072	7.04016073679117e-11	-0.517683
ENSRNOG00000057813	Ift172	921	1627	1294	1443	970	1123	1473	1616	1665	1545	1960	1251	7.6243479892798e-11	0.273464
ENSRNOG00000023650	Cops4	1319	2549	1911	2151	1418	1690	1526	1561	1704	1640	1948	1352	7.93027047873048e-11	-0.266638
ENSRNOG00000011461	Ap3m1	668	1236	957	1145	755	946	735	816	783	830	952	646	8.11759434762897e-11	-0.351228
ENSRNOG00000004180	Fam19a2	670	1483	1060	1134	742	898	692	733	783	655	900	707	8.67195087049947e-11	-0.490187
ENSRNOG00000026238	RGD1562618	563	1085	912	938	633	749	971	1118	1131	1209	1395	839	8.88295451874308e-11	0.357748
ENSRNOG00000005358	Pmm1	715	1509	1009	1160	786	938	1357	1492	1415	1514	1765	1011	9.11273668445294e-11	0.397301
ENSRNOG00000007304	Herc3	2626	4960	3504	4290	2709	3351	2872	2780	3258	3175	3479	2541	9.64124437368744e-11	-0.325932
ENSRNOG00000055012	Yme1l1	417	894	542	665	406	470	412	392	430	411	474	352	1.16330415382806e-10	-0.527579
ENSRNOG00000009932	Mctp2	1528	2889	2104	2500	1499	1905	1577	1616	1802	1861	1913	1462	1.17453704051904e-10	-0.357832
ENSRNOG00000022738	AC098459.1	65	167	96	121	90	90	191	267	185	252	267	134	1.17461029430689e-10	0.95725
ENSRNOG00000014718	Acsl3	1606	3172	2191	2737	1734	1759	1709	1751	1766	1783	2178	1455	1.20560310684789e-10	-0.390389
ENSRNOG00000018630	Gapdh	2016	3588	3247	3449	2268	2806	3469	3880	3823	3961	4701	3137	1.38178703740518e-10	0.311159
ENSRNOG00000053968	AABR07019086.1	341	706	495	542	351	461	355	371	398	359	460	333	1.38178703740518e-10	-0.428587
ENSRNOG00000009170	Dmxl2	6568	12535	9220	10607	6694	8005	7669	7669	8116	8114	9151	6424	1.46318151965452e-10	-0.266094
ENSRNOG00000029971	Mt-nd5	4650	5168	4280	7189	2699	2883	9043	9744	9746	12277	11761	9595	1.46318151965452e-10	1.12278
ENSRNOG00000012067	Fam111a	28	34	38	45	27	26	86	54	113	145	143	79	1.46905941263532e-10	1.52797
ENSRNOG00000015131	Ube2c	5	15	13	15	7	11	43	22	49	45	57	28	1.47834010912694e-10	1.78622
ENSRNOG00000048088	Mest	365	628	391	492	391	398	290	316	314	349	317	265	1.52065174397245e-10	-0.617244
ENSRNOG00000020822	Atp8b2	1010	1997	1552	1641	1208	1253	1181	1272	1227	1208	1428	982	1.61399392881293e-10	-0.33288
ENSRNOG00000032297	Msmo1	1339	2571	1719	2186	1520	1657	1462	1452	1538	1472	1950	1248	1.69049476504672e-10	-0.359632
ENSRNOG00000017673	Brsk1	1173	2075	1627	1935	1238	1444	2034	2296	2168	2215	2519	1555	1.71112596383826e-10	0.337418
ENSRNOG00000001842	Mrps35	524	921	744	850	560	632	863	911	961	918	1178	751	1.7540698022104e-10	0.307335
ENSRNOG00000015079	Ddost	450	832	641	635	456	560	758	773	850	866	952	630	1.76523996617354e-10	0.344018
ENSRNOG00000014960	Bard1	18	46	41	30	23	27	84	48	95	104	133	67	1.77234829113247e-10	1.42584
ENSRNOG00000011146	Gyg1	1332	2428	2019	2322	1428	1824	1378	1491	1664	1607	1983	1378	1.83966480708661e-10	-0.344249
ENSRNOG00000010721	Dlgap5	96	146	114	133	80	89	189	193	216	236	277	123	1.92234774579173e-10	0.800733
ENSRNOG00000006865	Laptm4a	2323	4807	3469	3839	2730	3154	2502	2441	2884	2597	3212	2539	1.93703493998524e-10	-0.405838
ENSRNOG00000000164	Lamp2	2150	3879	2859	3156	2204	2498	2371	2324	2670	2347	2905	1959	1.99468834803888e-10	-0.290551
ENSRNOG00000014997	Igf2r	1586	2742	2278	2486	1526	1948	2594	2758	2801	2640	3322	2085	2.00040062125919e-10	0.275394
ENSRNOG00000028415	Cdc20	15	38	36	47	22	45	84	65	93	104	153	76	2.00301193986725e-10	1.40247
ENSRNOG00000002721	Ndufb4	495	868	608	720	478	559	493	530	492	494	615	364	2.10382315092668e-10	-0.412111
ENSRNOG00000017832	Snx2	1022	1925	1433	1609	1043	1286	1203	1138	1308	1163	1409	941	2.12732519723242e-10	-0.301942
ENSRNOG00000013886	Fyb	83	152	126	121	100	131	48	42	80	30	69	53	2.16468532149326e-10	-1.24335
ENSRNOG00000047143	Fkbp1b	4557	9063	6517	7371	4547	6100	5342	5000	5332	5619	6670	4411	2.16468532149326e-10	-0.316754
ENSRNOG00000061050	Mboat2	1822	3788	2646	2992	1944	2410	2265	2010	2202	2135	2710	1688	2.18503276881828e-10	-0.343259
ENSRNOG00000029336	Zfp180	1553	2974	2128	2594	1679	1945	2901	2952	3183	2982	4976	2563	2.23528843536697e-10	0.503413
ENSRNOG00000021669	Mybl1	169	337	259	279	170	208	325	315	381	415	531	290	2.24497465218526e-10	0.575318
ENSRNOG00000016890	Tppp3	5176	9426	7357	8296	5489	6768	5977	6406	6060	6640	7140	4657	2.72211771287166e-10	-0.294873
ENSRNOG00000023095	Npepps	1257	2172	1764	2022	1163	1429	2012	2186	2183	2391	2618	1781	2.87917571851424e-10	0.340551
ENSRNOG00000026646	LOC100363268	821	1567	1140	1283	897	1003	957	894	1004	936	1079	792	2.89867441075247e-10	-0.329634
ENSRNOG00000016294	Cd4	86	163	139	116	114	130	62	61	87	44	77	59	3.01162033716618e-10	-1.03677
ENSRNOG00000060356	Kif15	57	145	111	88	51	85	148	163	182	205	214	125	3.01429827242108e-10	0.873741
ENSRNOG00000006369	Alg2	1451	2879	2019	2476	1650	1813	2500	2760	2753	2758	3319	2067	3.03528905873676e-10	0.307416
ENSRNOG00000015275	Ska1	5	26	20	25	23	25	72	44	74	76	91	46	3.15657146634088e-10	1.59725
ENSRNOG00000001062	Kmt5a	324	529	459	487	302	398	602	523	692	721	793	462	3.19973973298884e-10	0.503258
ENSRNOG00000008519	RGD1309079	439	819	660	730	446	532	475	471	520	479	593	431	3.20867706689535e-10	-0.371817
ENSRNOG00000017981	Mcm10	10	38	24	23	20	25	61	43	65	93	105	62	3.28058843938409e-10	1.52764
ENSRNOG00000048682	Zwint	23110	45536	32262	40083	24934	29016	27177	28758	28215	26772	34105	21469	3.32484991718775e-10	-0.310293
ENSRNOG00000020930	Atxn7l3	718	1389	1041	1132	692	920	1179	1368	1279	1408	1623	1063	3.39713925899369e-10	0.343284
ENSRNOG00000008331	RGD1309995	1705	3333	2510	2807	1917	2181	2090	2066	2271	2138	2593	1718	3.9243599945822e-10	-0.253097
ENSRNOG00000007495	Smpx	157	257	260	213	148	200	128	123	132	151	159	127	4.09458029857465e-10	-0.679704
ENSRNOG00000049985	Gprasp1	2655	4923	3695	4134	2717	3347	4138	4806	4852	4446	5597	3617	4.10734613150008e-10	0.265474
ENSRNOG00000013451	Drosha	759	1219	1216	1244	760	976	1310	1405	1515	1701	1741	1179	4.14779290378911e-10	0.426014
ENSRNOG00000019965	Tgfb1i1	105	190	175	194	96	127	216	255	292	326	331	173	4.23666722679816e-10	0.753679
ENSRNOG00000059660	AABR07065531.26	464	811	642	748	450	616	830	969	860	1079	1038	697	4.4054721095669e-10	0.46405
ENSRNOG00000019193	Stx1b	1005	1768	1485	1782	915	1221	1717	1950	1872	2155	2368	1550	5.07206930673741e-10	0.424225
ENSRNOG00000018214	Bok	156	280	230	225	170	217	311	335	313	308	461	249	5.23830068781428e-10	0.529108
ENSRNOG00000004477	Ublcp1	1641	3289	2371	2590	1788	2121	1962	1861	2006	1979	2294	1698	5.46880741205024e-10	-0.305338
ENSRNOG00000050401	Vbp1	109	176	169	184	123	126	228	244	246	330	315	181	5.52705409284733e-10	0.699233
ENSRNOG00000018145	Crat	796	1502	1196	1203	807	1061	882	855	968	949	1098	802	5.75236618164415e-10	-0.32588
ENSRNOG00000017938	Btaf1	1063	2061	1565	1702	1201	1304	1256	1220	1408	1255	1568	995	5.75318373303378e-10	-0.29702
ENSRNOG00000021098	Rasgrp2	29	31	41	37	29	26	67	89	71	72	90	65	6.14718475197871e-10	1.12899
ENSRNOG00000026243	Ap2a1	919	1614	1325	1345	927	1263	1636	1895	1747	2013	2221	1217	6.78295245243191e-10	0.435641
ENSRNOG00000061304	Atp2b3	1177	2229	1729	1907	1137	1511	1957	2018	2269	2247	2497	1886	6.84980268423601e-10	0.332165
ENSRNOG00000010365	Syn1	728	1162	957	1118	593	761	1197	1260	1411	1502	1459	1005	7.1380970327164e-10	0.472285
ENSRNOG00000014940	Sfrp5	1966	3962	3013	3408	2284	2736	2371	2520	2595	2568	3225	1869	7.18697889754863e-10	-0.287776
ENSRNOG00000002028	Tmem50b	997	2006	1489	1652	1240	1260	1161	1269	1163	1111	1356	967	7.23624133804438e-10	-0.382969
ENSRNOG00000029662	Wdfy4	70	117	156	118	98	86	60	56	50	45	69	42	7.47225343996141e-10	-1.09988
ENSRNOG00000021903	Atad5	88	168	133	128	79	119	160	200	231	220	258	146	7.59675597101359e-10	0.671995
ENSRNOG00000007735	LOC103694910	704	1426	939	1132	734	784	748	688	766	697	906	653	7.75768166966e-10	-0.435521
ENSRNOG00000057447	Kri1	400	544	512	504	350	430	669	720	703	654	815	511	7.86796946426164e-10	0.465678
ENSRNOG00000001713	LOC100360218	373	766	585	575	416	507	384	433	495	402	488	348	8.09878764207232e-10	-0.421684
ENSRNOG00000007719	Ccnc	597	1235	820	994	687	734	622	577	718	582	787	588	8.52655250808163e-10	-0.466165
ENSRNOG00000007964	Tp53inp1	86	144	123	115	89	106	180	153	207	237	326	179	8.74842473052483e-10	0.842593
ENSRNOG00000020045	Drgx	884	1498	1098	1220	828	1044	1460	1435	1473	1534	1737	1129	8.8458482768468e-10	0.322274
ENSRNOG00000027728	Ibtk	633	1177	847	945	634	760	649	676	779	718	849	582	9.89787117090767e-10	-0.320046
ENSRNOG00000000632	Cdk1	5	21	13	18	12	14	42	25	76	51	95	56	1.06683320248624e-09	1.96139
ENSRNOG00000003691	Tmed7	1146	2441	1692	1924	1328	1482	1262	1152	1507	1275	1614	1169	1.06683320248624e-09	-0.405343
ENSRNOG00000024454	Ccdc149	173	324	231	287	174	212	290	344	358	366	395	294	1.06768276351376e-09	0.462064
ENSRNOG00000017951	Ranbp9	485	857	740	762	547	567	877	818	915	901	1107	749	1.0835249509422e-09	0.34759
ENSRNOG00000009550	Sqle	1323	2392	1915	2141	1492	1574	1473	1570	1638	1571	1951	1320	1.08499599206839e-09	-0.277384
ENSRNOG00000034246	Rps27a-ps1	1372	2356	1898	2036	1310	1840	1397	1302	1444	1530	1971	1250	1.11412906649037e-09	-0.377069
ENSRNOG00000019361	Inpp5j	270	569	444	441	278	350	302	308	307	324	345	220	1.11412906649037e-09	-0.461249
ENSRNOG00000034116	Gk	804	1599	1009	1198	816	905	778	774	901	850	1113	655	1.16363962868451e-09	-0.408721
ENSRNOG00000025302	Cdca2	18	39	43	48	21	25	63	65	77	109	119	68	1.17670713156115e-09	1.28187
ENSRNOG00000033835	Dnm1	2530	4382	3824	3951	2630	3179	4368	4640	4449	5277	5277	3556	1.19132339815674e-09	0.336605
ENSRNOG00000017259	Tacc3	53	78	82	84	64	63	105	126	144	165	192	109	1.20647798342535e-09	0.877967
ENSRNOG00000048495	Rrp12	332	599	515	539	362	467	644	689	665	689	758	476	1.22022853761191e-09	0.386312
ENSRNOG00000029370	Abhd3	512	1058	744	791	542	651	562	529	597	602	724	503	1.31078192252705e-09	-0.371031
ENSRNOG00000006989	Vamp2	659	1257	826	969	577	699	1028	1198	1263	1339	1378	1029	1.41089326997775e-09	0.461415
ENSRNOG00000016423	Tacc1	5055	8995	7587	8053	5238	6565	5910	5958	6451	6397	7869	5126	1.46849124469366e-09	-0.229084
ENSRNOG00000007419	Pank3	4525	9081	6572	7479	4644	5747	5150	4534	5520	5186	6853	4410	1.46954404142605e-09	-0.346136
ENSRNOG00000042503	Ndufv2	1988	4013	2997	3738	2409	2683	2434	2357	2584	2436	2891	2141	1.47639718239533e-09	-0.342507
ENSRNOG00000053086	AABR07008334.1	711	1408	1074	1046	859	1077	732	785	774	778	1003	735	1.52063293061754e-09	-0.451489
ENSRNOG00000024420	Eme1	3	8	3	8	3	3	15	18	20	22	29	19	1.56489746536586e-09	2.02216
ENSRNOG00000009068	Phlda3	221	454	345	381	256	274	423	429	547	431	597	399	1.63273408170976e-09	0.463917
ENSRNOG00000005703	Arfgef1	3127	5656	4453	4736	3080	3747	4842	4876	5408	5378	6472	4148	1.64064652577557e-09	0.238055
ENSRNOG00000031135	Smarcc2	2039	3070	2923	3244	2206	2443	3554	3818	3631	3809	4622	2736	1.66821444859015e-09	0.369436
ENSRNOG00000038106	Map1lc3b2	1535	2917	2257	2413	1578	2052	1616	1586	1768	1983	1911	1522	1.77441656776722e-09	-0.374706
ENSRNOG00000019937	Kcnk1	1033	2149	1556	1744	1168	1439	1279	1108	1242	1234	1640	1028	1.7786306309615e-09	-0.355579
ENSRNOG00000016308	Il10ra	39	85	69	56	50	53	30	27	31	21	27	28	1.79074181825864e-09	-1.17812
ENSRNOG00000005788	Cdk5rap2	593	1030	930	1071	613	785	1086	1068	1229	1332	1501	886	1.79074181825864e-09	0.406501
ENSRNOG00000025235	Tmem130	1033	1539	1420	1466	919	1175	1619	1645	1828	2061	2117	1421	1.79074181825864e-09	0.402588
ENSRNOG00000007801	R3hdm2	561	947	795	869	535	601	955	937	1086	1183	1146	802	1.86334374097328e-09	0.416424
ENSRNOG00000024435	Wbscr17	190	411	381	357	206	259	453	607	443	588	583	367	1.89457597285566e-09	0.679667
ENSRNOG00000015967	Sh3bgrl3	1981	3390	2590	2918	1864	2469	2013	1926	2340	2385	2495	1628	2.07099239915097e-09	-0.344293
ENSRNOG00000005936	Foxm1	28	51	34	49	20	30	67	60	102	104	115	63	2.13745259564828e-09	1.17762
ENSRNOG00000009040	Gas2l1	368	597	470	492	324	464	676	653	645	697	908	471	2.20405750572366e-09	0.472832
ENSRNOG00000042848	Jam2	638	1251	937	982	656	885	653	699	766	722	911	658	2.29929339037061e-09	-0.362684
ENSRNOG00000003121	Rtn4rl1	1103	1966	1452	1629	1165	1384	1184	1244	1326	1325	1438	1055	2.33137522956807e-09	-0.290427
ENSRNOG00000038686	Ap1s2	2303	4706	3144	3598	2443	2893	2454	2529	2749	2477	2823	2354	2.38404452863208e-09	-0.381923
ENSRNOG00000060410	Pcdh1	807	1374	1202	1204	828	979	1406	1323	1491	1686	1706	1131	2.41206561457772e-09	0.357699
ENSRNOG00000046002	LOC301124	614	1213	957	1006	716	862	679	743	747	738	963	656	2.57467935832134e-09	-0.33437
ENSRNOG00000005135	RGD1562161	182	323	258	279	174	188	304	343	347	337	407	295	2.62569169400221e-09	0.448339
ENSRNOG00000031700	Map3k5	482	753	607	647	452	540	720	820	841	816	1006	596	2.62878083385024e-09	0.361674
ENSRNOG00000016767	Ggps1	990	1911	1390	1616	965	1280	1092	985	1211	1143	1335	975	2.6492142006223e-09	-0.352807
ENSRNOG00000028636	Xkr5	0	4	9	1	0	4	21	19	23	33	26	12	2.6594836130504e-09	2.76952
ENSRNOG00000014072	Txndc17	341	617	453	518	367	421	311	421	346	331	410	277	2.68410488782499e-09	-0.465279
ENSRNOG00000027808	Lilra5	53	116	75	39	46	74	20	26	22	14	22	27	2.70445725721952e-09	-1.68069
ENSRNOG00000008081	Ddx27	429	621	602	661	419	474	713	754	810	784	943	559	2.71464961121342e-09	0.406168
ENSRNOG00000019507	Hnrnpul2	831	1312	1241	1255	920	999	1379	1436	1565	1672	1757	1199	2.7489807871815e-09	0.357457
ENSRNOG00000038572	Ncapg	36	66	57	89	42	39	121	83	136	130	151	103	2.78021812710856e-09	1.05568
ENSRNOG00000009309	Meaf6	364	595	475	554	354	448	596	584	676	624	787	538	2.80277556142827e-09	0.354383
ENSRNOG00000001349	Mcm7	109	184	164	202	120	132	219	208	280	297	310	193	2.85352900970565e-09	0.631331
ENSRNOG00000015520	Ticrr	12	16	19	19	8	12	33	43	58	35	53	31	2.87071681898923e-09	1.45355
ENSRNOG00000054251	Clec7a	48	81	69	50	50	55	25	29	37	23	35	22	2.87071681898923e-09	-1.14293
ENSRNOG00000018718	Rpp30	435	935	610	722	461	528	469	450	549	495	579	373	2.91684785071328e-09	-0.419606
ENSRNOG00000017158	Eif4g2	6781	12281	9484	10292	6499	8094	11001	10327	12092	12780	14219	9618	2.95737466418703e-09	0.304633
ENSRNOG00000021245	RGD1311739	155	316	242	246	169	210	280	377	355	338	386	255	3.05497850300428e-09	0.486672
ENSRNOG00000010795	Cnot4	578	1182	833	962	647	746	639	604	767	703	792	565	3.07276406994894e-09	-0.363999
ENSRNOG00000001304	Bcr	1013	1742	1521	1579	951	1252	1664	1713	1776	1898	2102	1394	3.19356807624175e-09	0.299928
ENSRNOG00000003207	Fmnl1	215	354	321	283	240	233	382	407	437	469	469	319	3.23527194267034e-09	0.495185
ENSRNOG00000029220	Zmym5	678	1288	975	1015	763	835	775	743	833	789	962	670	3.34633236285274e-09	-0.307997
ENSRNOG00000006818	Arl6ip5	864	1548	1091	1327	985	1032	937	969	953	942	1109	803	3.35078288961602e-09	-0.352671
ENSRNOG00000020279	Syt11	9079	16736	12550	14024	9131	11010	10104	10551	10926	11769	12651	8645	3.37461371625514e-09	-0.251543
ENSRNOG00000007743	Mgst1	289	639	403	510	321	368	336	326	300	280	379	249	3.43309214521422e-09	-0.511412
ENSRNOG00000001867	Snap29	825	1543	1119	1254	888	975	900	913	960	957	1186	811	3.52002646682897e-09	-0.294168
ENSRNOG00000015420	Stxbp1	5372	9122	7540	8394	4888	6529	8669	8758	9257	9983	10909	7138	3.52382120887299e-09	0.298299
ENSRNOG00000026605	Ifi27l2b	502	981	717	761	603	619	493	619	430	499	496	375	3.7240882240312e-09	-0.60584
ENSRNOG00000010958	Prdx3	562	1036	758	866	551	695	595	609	685	660	786	515	3.79800437510292e-09	-0.303274
ENSRNOG00000009785	Cdkn3	24	42	44	38	28	43	62	80	93	70	122	70	3.87214438698188e-09	1.07606
ENSRNOG00000053735	Hebp2	1001	2073	1488	1629	1157	1236	1194	1222	1124	1253	1319	937	3.93419104140934e-09	-0.362902
ENSRNOG00000019768	Ncoa4	1684	3239	2474	2555	1809	2200	1950	1875	2106	2063	2624	1705	3.992263251125e-09	-0.269401
ENSRNOG00000048686	LOC100360856	139	314	197	272	182	178	333	360	310	332	390	259	4.13226674474795e-09	0.549934
ENSRNOG00000000571	Psap	13170	23659	16748	18474	12794	14338	20732	20818	21803	22809	25831	18517	4.14054879847632e-09	0.30999
ENSRNOG00000015097	Kcmf1	800	1439	1066	1198	851	988	1312	1336	1429	1305	1677	1175	4.14054879847632e-09	0.286226
ENSRNOG00000007686	2003-09-01	268	420	392	417	226	275	517	496	466	550	699	377	4.20267544129232e-09	0.540609
ENSRNOG00000010589	Zfp622	2043	4006	3049	3308	2001	2706	2184	1985	2416	2362	2851	2108	4.24578408869198e-09	-0.37489
ENSRNOG00000013356	Snapin	774	1452	1070	1186	837	963	949	862	881	878	1059	721	4.29183653484856e-09	-0.319141
ENSRNOG00000009020	Tsta3	248	488	371	414	279	358	290	292	284	301	343	237	4.35393830243558e-09	-0.392232
ENSRNOG00000008806	Clip4	555	1026	779	869	541	740	998	1070	1008	1013	1161	773	4.45784047767715e-09	0.331239
ENSRNOG00000008471	Kif21b	532	784	1010	928	599	823	545	536	573	587	616	402	4.5127011909313e-09	-0.622778
ENSRNOG00000059510	LOC100910792	849	1705	1124	1415	860	981	909	900	1007	1003	1026	734	4.51293548127759e-09	-0.389379
ENSRNOG00000032027	Tmem42	138	250	174	174	131	178	285	267	241	284	360	215	4.58767427605918e-09	0.566274
ENSRNOG00000020281	Kif22	68	91	73	102	59	61	127	136	194	212	186	105	4.64009363060042e-09	0.971235
ENSRNOG00000001057	Ctxn1	83	133	118	137	62	111	177	153	221	221	237	145	4.69871817037052e-09	0.749634
ENSRNOG00000021263	Tmem230	542	1166	941	972	679	827	660	706	726	722	821	598	4.8291267392535e-09	-0.35749
ENSRNOG00000000451	RT1-Ba	31	85	80	36	55	85	21	13	30	13	20	11	4.84920583790277e-09	-1.87994
ENSRNOG00000005299	Kif5a	21175	37256	29816	32259	20091	25950	32812	34951	35807	36409	41662	27228	4.90404963819749e-09	0.237963
ENSRNOG00000017079	Pgm2l1	3788	6736	4903	5635	3894	4236	4121	4253	4658	4182	5131	3197	5.2479522891411e-09	-0.287113
ENSRNOG00000017723	Cept1	700	1398	972	1143	748	895	759	738	846	757	933	736	5.5396032051e-09	-0.373545
ENSRNOG00000015529	Cdca3	7	12	7	15	10	2	25	24	52	65	54	40	5.59072666721383e-09	2.18723
ENSRNOG00000009334	Knstrn	15	26	14	20	16	28	64	31	72	84	105	54	5.65852947364182e-09	1.66052
ENSRNOG00000004968	Ncapg2	139	261	205	202	149	172	302	219	400	366	476	264	5.84799574891189e-09	0.743857
ENSRNOG00000014371	Cdh13	385	752	623	689	454	515	681	784	777	788	927	596	5.92603380216857e-09	0.32503
ENSRNOG00000010482	Impa1	864	1625	1142	1345	855	957	964	915	982	936	1187	702	5.92603380216857e-09	-0.343152
ENSRNOG00000056098	Tfpt	90	157	128	143	112	90	194	206	197	184	235	157	5.93205953414872e-09	0.611039
ENSRNOG00000025604	Atad2	200	337	304	335	201	275	450	320	615	536	638	378	6.02054756269858e-09	0.729635
ENSRNOG00000002403	Fam129a	1674	3032	2665	2664	1765	2097	1996	1883	2122	2053	2509	1442	6.0549435589716e-09	-0.305014
ENSRNOG00000039859	Dnmt1	444	754	622	705	435	510	780	686	879	846	1021	613	6.3287966041398e-09	0.381194
ENSRNOG00000022860	Swi5	484	876	673	716	500	589	520	542	596	540	613	455	6.78588211096171e-09	-0.320587
ENSRNOG00000012424	Adam23	7160	13734	10995	11637	7163	9205	8508	8564	8607	9468	10426	6874	6.88773561429521e-09	-0.27241
ENSRNOG00000031216	Zfp347	103	219	188	210	124	156	112	103	130	115	119	95	6.88773561429521e-09	-0.647456
ENSRNOG00000037928	AABR07021930.1	1	1	1	2	0	1	5	8	23	30	19	16	6.93357868868358e-09	3.83147
ENSRNOG00000012918	Mtmr6	5137	9022	7121	7117	5309	5730	5465	5908	5760	5760	6402	4736	6.93357868868358e-09	-0.301445
ENSRNOG00000014501	Zfp638	3349	5954	4670	5171	3455	4160	3948	3865	4255	4081	5058	3377	7.4812477189595e-09	-0.213272
ENSRNOG00000003597	Tuba4a	2287	4413	3625	3545	2183	3106	2596	2565	2551	2857	3239	2206	7.64456463465148e-09	-0.33793
ENSRNOG00000028956	Mbd3	235	367	317	344	218	250	380	379	413	441	505	324	7.85954573839463e-09	0.402323
ENSRNOG00000037402	Cops9	280	489	376	411	331	398	273	258	315	295	361	260	8.21342136987197e-09	-0.473222
ENSRNOG00000013389	Rgs7bp	553	878	672	853	439	557	857	945	988	1099	1115	797	8.21342136987197e-09	0.469308
ENSRNOG00000007818	Slc45a4	360	615	484	527	367	480	603	673	664	713	736	508	8.23343773790339e-09	0.3668
ENSRNOG00000001214	Pfkl	391	721	570	651	439	511	746	727	800	848	893	530	8.57922044514865e-09	0.375289
ENSRNOG00000047459	Hist1h1d	194	311	325	263	187	237	393	331	445	559	561	334	8.60289921203941e-09	0.687212
ENSRNOG00000003235	Mgat4b	241	363	298	341	221	271	406	394	436	438	475	312	8.90053840367026e-09	0.408692
ENSRNOG00000001030	Tsc22d1	4644	8495	6965	7179	4849	5646	5575	5430	5961	5942	6756	4639	9.04825585255323e-09	-0.225852
ENSRNOG00000013321	Dock11	4557	8212	5798	6554	4404	5228	4898	4703	5449	5178	5993	4179	9.34846930414244e-09	-0.280393
ENSRNOG00000031979	Mt-atp6	5324	7061	6468	7908	3661	5774	9024	8119	10861	12056	11808	8855	9.34846930414244e-09	0.653951
ENSRNOG00000029055	Ttk	11	20	16	23	15	12	53	29	68	78	83	29	9.39960345785806e-09	1.68614
ENSRNOG00000016474	Tspan3	2242	4415	3307	3505	2354	2800	2646	2866	2667	2768	3366	2155	9.43873419168313e-09	-0.261535
ENSRNOG00000010084	Ythdf3	1001	1880	1358	1613	1075	1185	1097	1050	1245	1086	1305	1005	9.43873419168313e-09	-0.338841
ENSRNOG00000034037	Zfp266	1460	2665	1931	2254	1476	1829	1580	1620	1787	1655	2175	1436	9.45591251606283e-09	-0.269912
ENSRNOG00000015553	Gatad2b	358	594	484	546	302	383	630	557	658	683	771	494	9.55023984329344e-09	0.41998
ENSRNOG00000047931	Tmsb4x	9552	19554	11790	16220	11184	10906	10346	10370	10537	9655	13314	7780	9.59227188008235e-09	-0.441639
ENSRNOG00000039025	AABR07051947.1	98	178	129	164	100	124	90	87	90	97	112	71	9.59227188008235e-09	-0.624543
ENSRNOG00000049920	Psma2	1522	2840	1992	2454	1697	1798	1771	1714	1871	1789	2127	1341	1.01675398055507e-08	-0.304537
ENSRNOG00000018012	Tulp4	880	1484	1154	1280	884	1095	1406	1348	1588	1590	1745	1208	1.01915275038988e-08	0.296412
ENSRNOG00000036676	Csnk1d	1285	2356	1910	2016	1306	1561	1977	2230	2293	2501	2698	1807	1.07168826908354e-08	0.284974
ENSRNOG00000057367	Glud1	3138	6388	4684	5180	3420	4142	3968	3913	4162	4037	4984	3103	1.0916854329737e-08	-0.241296
ENSRNOG00000007725	Mis12	227	423	338	395	227	273	233	210	289	228	290	184	1.10717462013456e-08	-0.478846
ENSRNOG00000010819	Hspa4l	2495	4741	3518	4190	2567	3236	2870	2782	3130	3101	3628	2618	1.14042808692184e-08	-0.275135
ENSRNOG00000014190	Hint3	121	282	184	202	148	158	124	114	152	118	148	97	1.15489327293867e-08	-0.621104
ENSRNOG00000011932	Snrpa1	184	312	241	282	177	209	341	291	338	348	431	275	1.20801164931809e-08	0.43497
ENSRNOG00000049689	Smim18	26	70	44	56	33	31	24	20	16	15	19	7	1.22671405932875e-08	-1.42749
ENSRNOG00000011726	Grin1	645	1045	884	958	638	755	971	1071	1199	1182	1252	878	1.22714837123371e-08	0.317971
ENSRNOG00000001454	Eif4h	2009	3778	2964	3104	2030	2653	3296	3488	3490	3342	4407	2812	1.22884793852299e-08	0.245158
ENSRNOG00000020317	RGD1307752	622	1345	1012	1025	679	843	776	671	716	734	955	620	1.24948503628826e-08	-0.383435
ENSRNOG00000008986	Diaph3	44	83	60	67	31	56	89	95	144	128	170	84	1.27490892839068e-08	0.962533
ENSRNOG00000046536	LOC690700	73	135	107	93	56	71	153	135	166	154	188	150	1.27629013885725e-08	0.745328
ENSRNOG00000004685	Mta3	271	522	426	444	268	347	494	523	541	539	572	431	1.286719565936e-08	0.363259
ENSRNOG00000017036	Sec11c	573	1150	916	1014	633	773	666	617	735	723	909	590	1.30673083830409e-08	-0.339197
ENSRNOG00000006221	Uba3	1444	2686	1949	2317	1531	1667	1577	1601	1756	1593	2115	1419	1.32190177359083e-08	-0.291796
ENSRNOG00000022521	Ddias	7	14	7	10	5	10	25	21	38	54	49	22	1.32190177359083e-08	1.8644
ENSRNOG00000058914	Rbx1	487	994	728	885	610	669	547	640	634	505	679	458	1.35787596473331e-08	-0.422051
ENSRNOG00000013176	Far1	1960	3717	2675	3260	2022	2454	2291	2043	2415	2320	2895	1922	1.3639037298661e-08	-0.29678
ENSRNOG00000015921	Esco2	46	86	65	74	49	64	106	103	116	141	152	83	1.41840528424625e-08	0.771776
ENSRNOG00000019374	Csk	385	589	556	545	335	433	599	691	680	778	842	513	1.44861344803579e-08	0.431185
ENSRNOG00000011944	Snx10	1812	3801	2506	3129	1956	2209	2132	2045	2348	2135	2588	1695	1.48197530555616e-08	-0.329212
ENSRNOG00000004143	Adipor1	1640	3249	2527	2508	1776	2275	1859	1900	2039	1949	2477	1777	1.57632320216681e-08	-0.302947
ENSRNOG00000004967	Snrpb2	404	872	631	778	479	581	498	502	488	496	600	436	1.61448228771507e-08	-0.38714
ENSRNOG00000055300	Ncapd2	145	207	160	178	137	125	263	239	273	274	362	179	1.61448228771507e-08	0.627342
ENSRNOG00000003769	Tmem163	387	707	588	584	401	536	419	458	456	463	538	371	1.62110320218009e-08	-0.333621
ENSRNOG00000004001	Osgepl1	316	666	418	552	329	393	349	316	388	327	405	271	1.63319617505786e-08	-0.456951
ENSRNOG00000004526	Cox7a2l	1773	3631	2636	3017	2030	2419	3089	3168	3290	3254	4151	2587	1.72790185084079e-08	0.24713
ENSRNOG00000000527	Mtch1	1346	2367	1912	2056	1345	1742	2153	2141	2268	2430	2798	1866	1.74456253764217e-08	0.251677
ENSRNOG00000013228	Scrg1	55	119	81	107	84	84	53	53	42	60	48	34	1.7579963343075e-08	-0.955732
ENSRNOG00000031053	Mt-nd4l	152	143	228	169	73	166	313	328	594	533	402	621	1.79743214709086e-08	1.50886
ENSRNOG00000019070	St13	3654	6154	5076	5700	3711	4612	4271	4211	4509	4367	5404	3626	1.8562947293424e-08	-0.225188
ENSRNOG00000030616	Slc25a45	119	193	153	158	108	141	79	90	118	104	126	83	1.89306351723549e-08	-0.6347
ENSRNOG00000001527	Cd80	5	8	3	11	4	1	21	12	44	55	70	32	1.93651919476088e-08	2.73922
ENSRNOG00000054782	Ppp3cb	1093	2047	1522	1841	1139	1242	1781	1800	2072	2029	2348	1557	1.94716447008194e-08	0.298201
ENSRNOG00000003703	Mcm6	37	75	52	73	30	49	104	70	139	158	163	97	1.97174879341428e-08	1.12774
ENSRNOG00000006705	Mkks	420	888	631	763	491	582	440	529	575	506	612	421	1.98011084743255e-08	-0.374383
ENSRNOG00000004820	Sar1b	231	457	305	430	246	288	245	226	243	239	280	223	2.01072842784547e-08	-0.502675
ENSRNOG00000004292	Sptssa	308	590	472	534	326	460	321	300	357	340	381	333	2.07282279368181e-08	-0.481938
ENSRNOG00000015417	Kansl3	818	1618	1182	1336	876	1069	1406	1496	1478	1460	1809	1112	2.0821350581512e-08	0.257322
ENSRNOG00000004195	Dtl	4	12	13	7	10	5	26	18	48	65	75	30	2.1498845995278e-08	2.22389
ENSRNOG00000000823	Gcc2	1950	3732	2757	3346	2168	2417	2382	2296	2364	2351	3007	1970	2.16163803389055e-08	-0.273597
ENSRNOG00000003123	Rpa1	579	1142	816	925	630	765	942	1060	1062	1084	1339	814	2.24544740504565e-08	0.285185
ENSRNOG00000003714	Clk4	494	1073	828	870	607	731	577	550	624	574	803	556	2.34588057950642e-08	-0.402781
ENSRNOG00000003470	Fundc1	700	1380	960	1034	745	854	795	803	818	812	887	669	2.34916406485238e-08	-0.327371
ENSRNOG00000025587	Plagl1	169	264	228	202	154	208	265	306	349	326	512	315	2.3719986419293e-08	0.651272
ENSRNOG00000000655	Ptprc	203	373	371	261	242	247	128	127	225	99	191	147	2.3918689983399e-08	-0.982325
ENSRNOG00000021175	Otub1	1118	2108	1632	1806	1164	1499	1310	1435	1435	1355	1558	1128	2.39893398002501e-08	-0.26575
ENSRNOG00000001293	Get4	85	170	136	149	117	129	177	209	206	217	236	180	2.41486591481612e-08	0.55053
ENSRNOG00000011384	Aimp1	470	866	644	769	513	528	816	795	857	837	1062	751	2.46924431863494e-08	0.347235
ENSRNOG00000020778	Chrnb2	829	1550	1203	1372	851	1097	968	1019	1058	1077	1238	796	2.48530911159335e-08	-0.252896
ENSRNOG00000039924	Triqk	332	642	433	552	384	388	332	392	344	366	453	278	2.53312304982457e-08	-0.425035
ENSRNOG00000007528	Kcnh7	1704	3378	2650	2686	1974	2364	2033	2022	2131	2348	2562	1786	2.62932380350803e-08	-0.282371
ENSRNOG00000008565	Nkiras1	616	1162	863	1024	727	816	670	790	684	779	829	568	2.62932380350803e-08	-0.359373
ENSRNOG00000028717	Ndufb7	610	946	778	931	624	726	1083	960	1126	1133	1188	855	2.70079923884002e-08	0.363133
ENSRNOG00000059456	Adrbk2	300	521	394	419	261	336	496	572	487	594	619	423	2.70665324585578e-08	0.429993
ENSRNOG00000004234	Mgat2	342	629	449	504	390	410	321	317	405	395	465	280	2.77589385977357e-08	-0.417317
ENSRNOG00000022523	Fkbp5	195	291	246	324	214	228	315	389	421	383	475	285	2.80840576483627e-08	0.493786
ENSRNOG00000020860	Tdrkh	305	521	432	447	303	346	492	491	565	607	652	425	2.84022553401687e-08	0.364604
ENSRNOG00000020543	Nosip	317	515	404	484	294	374	538	562	560	552	669	396	2.87319608550048e-08	0.361781
ENSRNOG00000030871	Calm2	13033	28289	21067	23765	16279	18792	16698	17194	14266	16898	20511	12709	2.886693211107e-08	-0.383526
ENSRNOG00000032788	Dysf	1802	3304	2507	2654	1804	2214	2827	3170	3009	3233	3640	2313	2.88874434594357e-08	0.25849
ENSRNOG00000052572	Aff2	348	639	484	546	349	395	641	581	720	675	689	520	3.10196636460268e-08	0.388311
ENSRNOG00000013011	Dnajb4	870	1668	1268	1552	944	1211	1096	1117	1034	1021	1216	782	3.10201486066144e-08	-0.346045
ENSRNOG00000015523	RGD1308147	432	832	590	696	454	518	460	503	539	502	580	405	3.12696889392847e-08	-0.321973
ENSRNOG00000046862	LOC102554790	224	419	318	382	251	282	211	224	257	263	322	215	3.25067457438805e-08	-0.42041
ENSRNOG00000022707	Pmp2	1749	3135	1848	2535	2017	2058	1381	1086	1140	1206	2430	1058	3.25067457438805e-08	-0.810158
ENSRNOG00000019161	Cpeb1	1457	2789	1926	2258	1498	1729	1588	1789	1698	1766	1975	1294	3.32756714430454e-08	-0.290775
ENSRNOG00000014107	Omg	307	499	384	392	258	340	279	278	229	289	312	240	3.51997564827837e-08	-0.508791
ENSRNOG00000022307	Acap3	341	555	460	497	339	378	580	548	587	584	723	440	3.5501023631883e-08	0.334296
ENSRNOG00000054770	Rdh11	391	748	578	697	500	522	449	449	463	486	619	366	3.59275340811322e-08	-0.374197
ENSRNOG00000012186	Golph3	1371	2546	1849	2108	1322	1614	1412	1455	1624	1312	1807	1346	3.60481304554424e-08	-0.351136
ENSRNOG00000019482	Gnao1	1697	2779	2089	2383	1463	1947	2628	2595	2873	3090	3173	2201	3.7249976522107e-08	0.331309
ENSRNOG00000011000	Rims1	853	1593	1220	1390	822	1043	1389	1550	1506	1580	1743	1154	3.75282115712379e-08	0.283029
ENSRNOG00000005610	Yipf4	746	1464	1006	1179	841	920	846	789	938	861	1025	748	3.87447806130056e-08	-0.3261
ENSRNOG00000020315	Taf13	682	1366	910	1145	671	912	737	721	860	793	918	662	3.95777496300956e-08	-0.355517
ENSRNOG00000014154	Ilf2	828	1657	1234	1415	940	1034	1525	1578	1544	1652	1956	1118	3.95777496300956e-08	0.310166
ENSRNOG00000014031	Esco1	596	1154	831	1020	649	697	668	652	684	613	795	606	4.06913538440583e-08	-0.378187
ENSRNOG00000015020	Idh1	2404	4819	3269	3967	2550	2982	2835	3033	2932	2923	3374	2286	4.09532419840742e-08	-0.281267
ENSRNOG00000012701	Map7	995	1454	1313	1540	968	1213	1550	1689	1819	1907	1992	1324	4.11244712532571e-08	0.355661
ENSRNOG00000028845	Ebf1	1047	1827	1448	1601	963	1236	1694	1571	1873	1854	2118	1480	4.11244712532571e-08	0.297107
ENSRNOG00000000658	Acacb	156	326	258	237	157	203	274	424	370	399	420	253	4.1256937795656e-08	0.593914
ENSRNOG00000014025	Rasgrf1	162	300	317	288	168	240	372	383	359	388	421	289	4.13157142709248e-08	0.501116
ENSRNOG00000016316	Mcm2	79	183	146	167	76	130	205	172	249	247	285	170	4.13243806311618e-08	0.68885
ENSRNOG00000042139	Clec4a1	22	45	55	53	29	35	10	14	23	6	14	15	4.18188284019263e-08	-1.60689
ENSRNOG00000009760	Palm	448	711	612	652	459	524	747	847	712	949	968	664	4.29856286971669e-08	0.423935
ENSRNOG00000014336	Mcm5	19	60	30	50	24	37	92	49	109	94	141	74	4.59105479517922e-08	1.26837
ENSRNOG00000057116	Pex19	466	868	716	709	506	559	533	516	596	535	665	441	4.59828084689061e-08	-0.308163
ENSRNOG00000053859	Ranbp6	1528	3071	2065	2588	1707	1810	1795	1793	1794	1845	2226	1462	4.6089393704698e-08	-0.308464
ENSRNOG00000019655	Atp6v0b	520	1113	867	1011	658	751	614	671	751	676	862	505	4.67025616584616e-08	-0.3576
ENSRNOG00000018205	Ttl	2427	4607	3325	3807	2625	3144	2836	2961	2972	3092	3661	2509	4.67025616584616e-08	-0.232238
ENSRNOG00000048980	Gng2	2525	4831	3202	3898	2742	2956	2717	2704	3029	2848	3393	2506	4.72841178747011e-08	-0.312597
ENSRNOG00000021685	Cdk5r1	209	401	308	331	212	256	368	363	417	405	452	340	4.79331260511767e-08	0.365302
ENSRNOG00000000479	Kifc1	10	32	23	35	20	18	41	44	77	69	96	48	4.79331260511767e-08	1.34757
ENSRNOG00000005249	Snx6	1259	2573	1751	2098	1339	1510	1523	1437	1574	1426	1818	1196	4.8732928085299e-08	-0.309855
ENSRNOG00000006761	Sh3gl2	335	558	417	517	277	373	575	593	634	701	657	444	5.14563679043303e-08	0.455179
ENSRNOG00000005825	Lyz2	1388	2542	2280	1747	1868	1169	740	841	1434	556	1101	804	5.21954548555345e-08	-1.10995
ENSRNOG00000029209	Rnf13	2010	4232	3015	3114	2149	2892	2159	1966	2465	2333	2942	2137	5.26774294922907e-08	-0.392192
ENSRNOG00000001245	Pcbp3	1527	3093	2093	2413	1587	2071	2600	2592	2883	2900	3216	2214	5.3063388796009e-08	0.278253
ENSRNOG00000019425	Gabarapl2	1742	3352	2461	2762	1958	2133	2038	2154	2294	2132	2520	1775	5.3063388796009e-08	-0.243997
ENSRNOG00000015508	RGD1307235	1677	3244	2276	2527	1786	2079	1934	1856	2069	2102	2297	1666	5.39632984968545e-08	-0.272324
ENSRNOG00000031515	Klra2	29	60	67	69	42	52	10	27	35	20	22	13	5.39632984968545e-08	-1.41441
ENSRNOG00000033615	Mt-nd3	2685	4292	4971	3503	2565	4130	1928	1776	2524	2197	2078	2475	5.44398187023441e-08	-0.84297
ENSRNOG00000058386	Golt1b	1405	2624	1897	2123	1383	1776	1600	1381	1727	1567	1987	1337	5.73819892165853e-08	-0.31
ENSRNOG00000013552	Scd	2841	5626	3974	4565	2847	3325	3149	3172	3594	3401	3901	2839	6.12186186117655e-08	-0.284114
ENSRNOG00000017822	Mgea5	2826	5161	3810	4212	2858	3461	4507	5027	4839	4739	5384	3709	6.12186186117655e-08	0.249868
ENSRNOG00000047960	Rab9b	1850	3854	2440	3040	1830	2155	2046	2046	2095	2155	2569	1714	6.13320267356371e-08	-0.338321
ENSRNOG00000015257	Coro2b	173	253	233	237	138	172	297	314	286	399	371	252	6.14701692155818e-08	0.57742
ENSRNOG00000050748	Dpp9	427	608	590	622	384	506	703	712	756	800	890	542	6.19234546330577e-08	0.386554
ENSRNOG00000011976	Nudt7	253	458	347	390	248	322	261	286	242	285	341	219	6.25685759315206e-08	-0.393618
ENSRNOG00000059949	LOC102549061	41	91	74	81	50	79	122	95	161	177	223	102	6.35929865827249e-08	0.976872
ENSRNOG00000008305	Sc5d	2181	3988	3137	3738	2178	2689	2562	2270	2815	2553	3221	2035	6.38029260113651e-08	-0.298687
ENSRNOG00000029855	Letmd1	443	857	595	688	480	581	756	723	889	813	994	694	6.47434543050361e-08	0.330265
ENSRNOG00000010646	Tmem229b	1448	2812	2081	2287	1667	1842	1648	1816	1928	1875	2119	1470	6.57135526579351e-08	-0.24891
ENSRNOG00000054695	Calcrl	347	618	484	452	301	438	322	355	376	338	412	297	6.68363831362538e-08	-0.417005
ENSRNOG00000011859	Eif5a2	4112	7928	5606	6531	4345	5045	4789	4654	5292	4941	5708	4235	6.71163972040636e-08	-0.260659
ENSRNOG00000004753	Napb	2385	4764	3371	4111	2619	3083	2953	3023	3083	2945	3367	2425	6.83268162465452e-08	-0.270161
ENSRNOG00000029799	Tomm34	812	1323	1016	1239	758	957	1323	1352	1475	1295	1512	1134	6.97362719915864e-08	0.31807
ENSRNOG00000004107	Rpl23	1591	3277	2313	2631	1709	1996	1942	1900	1992	1869	2544	1531	7.0988937144828e-08	-0.282095
ENSRNOG00000056265	LOC103689920	154	280	194	222	144	183	138	107	160	142	178	123	7.10472069220004e-08	-0.560921
ENSRNOG00000032396	RGD1559575	56	120	89	87	76	90	42	41	32	22	58	50	7.51194544907459e-08	-1.15989
ENSRNOG00000060436	Vti1b	651	1206	909	1081	630	794	1081	1160	1149	1119	1496	873	7.754877508532e-08	0.295025
ENSRNOG00000007808	Nap1l5	2533	4866	4176	4313	2676	3158	3014	2970	3221	3304	3626	2661	7.76163928931257e-08	-0.285359
ENSRNOG00000004595	Pou6f1	65	140	111	121	88	97	148	174	171	164	186	129	7.98701420613311e-08	0.556025
ENSRNOG00000004737	Cd48	1266	2627	1754	1892	1441	1832	1414	1343	1336	1091	1779	1237	8.15120084320959e-08	-0.48253
ENSRNOG00000016288	Tcea2	493	925	731	747	484	676	834	955	893	909	1085	682	8.58976250897736e-08	0.31262
ENSRNOG00000017874	Cd53	94	172	105	126	116	112	56	87	83	70	95	59	8.60029695193884e-08	-0.790305
ENSRNOG00000015733	Myl12b	291	389	376	407	238	320	479	467	557	594	553	403	8.87660458929125e-08	0.496789
ENSRNOG00000012738	Eif3m	1008	2050	1367	1647	1095	1237	1174	1177	1208	1134	1467	1022	8.88259274377633e-08	-0.306638
ENSRNOG00000061230	L1cam	5171	9058	7279	7538	4730	6446	8121	8345	9156	8912	9797	6768	9.06362093993473e-08	0.258435
ENSRNOG00000003625	Ubxn4	2123	3837	2872	3327	2200	2659	2503	2570	2443	2507	3269	1998	9.35083150253312e-08	-0.24722
ENSRNOG00000055111	AABR07000658.2	17	41	23	27	24	19	56	48	59	76	123	45	9.42804886691984e-08	1.31506
ENSRNOG00000006462	Ero1a	244	455	374	391	248	312	424	550	465	469	557	368	9.61552570747453e-08	0.398395
ENSRNOG00000051720	Nudc	1718	2714	2513	2744	1876	2135	2914	3039	3025	3009	3681	2254	9.64579280810835e-08	0.28455
ENSRNOG00000056332	Fam73a	657	1184	780	891	576	719	997	1116	1109	1132	1264	864	1.00108945077432e-07	0.34553
ENSRNOG00000007971	Wbp2	309	436	363	425	237	351	489	492	537	696	688	424	1.06876930367653e-07	0.546164
ENSRNOG00000007990	Adipor2	510	882	688	789	536	600	548	525	602	591	706	495	1.06876930367653e-07	-0.299326
ENSRNOG00000019047	Ola1	2008	4132	2796	3138	2178	2459	2371	2307	2598	2412	2983	1990	1.087367516852e-07	-0.2705
ENSRNOG00000018610	Pde6d	225	391	285	377	253	256	219	238	253	236	284	192	1.0939172914131e-07	-0.42149
ENSRNOG00000018992	Dpysl3	1126	1694	1595	1688	1039	1275	1789	1929	1990	2440	2367	1475	1.14461690606763e-07	0.409594
ENSRNOG00000026044	Prrg1	446	952	774	821	484	616	482	470	560	567	658	494	1.20383607962887e-07	-0.413506
ENSRNOG00000018767	Rbm17	671	1341	1076	1137	702	885	1225	1161	1305	1257	1625	951	1.22868134901098e-07	0.285837
ENSRNOG00000033803	LOC100360841	277	513	427	430	319	345	305	340	341	266	336	225	1.23462559401135e-07	-0.440241
ENSRNOG00000050407	NEWGENE_1305281	224	464	265	328	189	232	208	181	220	194	245	153	1.24859791058594e-07	-0.577613
ENSRNOG00000026742	Ypel5	2045	4201	2847	3336	2373	2704	2459	2321	2715	2653	2883	2081	1.25658671353116e-07	-0.293805
ENSRNOG00000005184	Nop10	785	1560	1280	1453	725	1200	916	713	905	923	1094	724	1.2585180051521e-07	-0.482573
ENSRNOG00000022261	Cenpu	13	20	21	25	13	14	44	44	45	36	47	32	1.28391997536167e-07	1.1323
ENSRNOG00000004155	Samd14	293	456	371	407	250	347	450	449	534	530	626	378	1.30002164902777e-07	0.38407
ENSRNOG00000011871	Kat2b	542	1237	768	908	719	698	602	573	697	645	774	536	1.32466147707916e-07	-0.430058
ENSRNOG00000015603	Prkce	762	1384	1172	1136	793	918	1232	1287	1385	1398	1625	982	1.35255456248735e-07	0.266293
ENSRNOG00000015465	Cep72	5	9	8	4	3	6	16	24	22	45	33	15	1.36927332083716e-07	2.02341
ENSRNOG00000003984	Apln	26	45	30	29	27	39	65	56	91	65	127	64	1.38734464129016e-07	1.13699
ENSRNOG00000017123	B2m	7340	14568	10699	11878	8416	8881	7680	6657	10344	8177	9276	6495	1.38737071375076e-07	-0.430533
ENSRNOG00000004269	Myt1l	523	934	680	763	531	622	799	925	934	1007	1024	704	1.50178903655355e-07	0.321505
ENSRNOG00000017829	Ssu72	1073	2012	1486	1749	1155	1389	1280	1259	1384	1345	1579	1122	1.53244658015207e-07	-0.239838
ENSRNOG00000019980	Tomm20	1150	2355	1640	2033	1239	1432	1274	1447	1444	1302	1827	1062	1.58712295313674e-07	-0.321337
ENSRNOG00000001253	Eif3b	1005	1787	1385	1632	1115	1248	1640	1675	1736	1768	2084	1342	1.58772471727386e-07	0.23285
ENSRNOG00000009419	Ptprg	564	1050	829	856	613	729	923	946	1064	1027	1321	750	1.6173618559426e-07	0.281381
ENSRNOG00000015989	Mrpl32	290	643	414	488	348	398	353	347	321	359	418	254	1.62211770872932e-07	-0.414508
ENSRNOG00000009884	Lgals1	18316	34712	26130	28534	18375	24201	20394	20743	17237	20663	27988	14183	1.66103011792485e-07	-0.406132
ENSRNOG00000020982	Fau	914	1699	1295	1390	1014	1216	1558	1515	1553	1693	2050	1280	1.66276586283781e-07	0.263737
ENSRNOG00000057760	Stil	39	78	50	49	23	38	93	75	94	114	139	66	1.67323448309141e-07	0.981745
ENSRNOG00000042869	Usmg5	168	310	230	289	179	206	180	165	187	187	187	154	1.70081392088776e-07	-0.46581
ENSRNOG00000057147	Praf2	44	96	69	85	38	61	114	105	116	110	139	88	1.70673048161942e-07	0.693232
ENSRNOG00000029875	Mrpl41	484	930	711	789	565	713	590	574	615	622	740	480	1.78133501892384e-07	-0.303163
ENSRNOG00000003829	Ap3s1	766	1371	957	1126	727	933	820	731	881	835	945	722	1.78331456518304e-07	-0.337194
ENSRNOG00000004549	Dhx40	831	1618	1164	1317	892	1065	1004	1042	1060	1018	1243	829	1.82253037974586e-07	-0.238988
ENSRNOG00000012325	Adk	2089	3719	2463	3002	2120	2384	2130	2103	2480	2188	2829	1871	1.89510075499431e-07	-0.308538
ENSRNOG00000001203	Rrp1	809	1443	1185	1259	924	1041	1379	1364	1455	1435	1675	1087	1.97994459050285e-07	0.23937
ENSRNOG00000016112	Cd274	174	268	219	232	146	193	283	318	298	301	362	214	2.01087791538386e-07	0.431845
ENSRNOG00000016321	Entpd4	2635	4926	3937	4189	2828	3525	3044	3450	3428	3416	3865	2804	2.11991201526594e-07	-0.224738
ENSRNOG00000002388	Trim41	215	345	282	254	189	235	345	374	346	387	443	281	2.125151256788e-07	0.421831
ENSRNOG00000000541	Glo1	1341	2744	1828	2206	1484	1694	1621	1627	1564	1716	1985	1265	2.13474452945134e-07	-0.291504
ENSRNOG00000006278	Tspyl5	165	295	212	238	163	173	278	310	284	298	356	229	2.20370955570616e-07	0.404425
ENSRNOG00000047574	Nrxn3	534	969	713	897	528	637	866	935	952	920	1124	720	2.25103764294323e-07	0.279428
ENSRNOG00000027278	Pramef8	201	347	314	348	212	275	212	242	252	218	252	158	2.26823225336703e-07	-0.438777
ENSRNOG00000060449	Rps21	237	392	325	336	245	255	252	244	253	227	293	177	2.27611386123512e-07	-0.402949
ENSRNOG00000031168	Arhgap15	47	93	100	77	70	77	52	40	39	28	56	32	2.28045150339139e-07	-1.00576
ENSRNOG00000003869	Sod3	404	727	626	625	396	503	717	644	720	813	948	604	2.33775885227144e-07	0.34899
ENSRNOG00000009987	Akap11	8048	13425	10649	12133	7907	9481	8805	9738	9566	9520	10940	7674	2.35639962743824e-07	-0.223953
ENSRNOG00000026252	E2f7	9	19	12	13	13	11	33	23	48	46	55	23	2.40268851702812e-07	1.44878
ENSRNOG00000017895	Eno1	3142	5895	4373	4898	3102	4179	5178	4953	5436	5633	6899	4255	2.40739487227586e-07	0.249006
ENSRNOG00000006068	Tmem117	619	1237	946	1031	662	832	724	681	798	754	911	680	2.43167013777323e-07	-0.308095
ENSRNOG00000050543	Safb	752	1048	1009	1095	749	882	1114	1329	1310	1301	1556	988	2.43949221328265e-07	0.348155
ENSRNOG00000046834	C3	113	207	268	186	133	179	108	85	147	77	102	73	2.45159253876272e-07	-0.96211
ENSRNOG00000008672	Chmp5	1122	2401	1565	1903	1297	1407	1368	1378	1388	1341	1720	1094	2.45843450515109e-07	-0.307126
ENSRNOG00000056946	Scaf1	397	708	675	666	373	543	715	723	813	842	948	590	2.53605574334652e-07	0.373942
ENSRNOG00000042427	Gskip	526	992	759	840	550	633	543	569	619	632	669	555	2.60389142315423e-07	-0.340814
ENSRNOG00000016689	Fanci	38	66	53	53	47	61	78	166	110	117	137	82	2.64770656567513e-07	1.00837
ENSRNOG00000010975	Adnp	1455	2607	2055	2192	1334	1773	2201	2267	2539	2580	3025	1916	2.65473091168173e-07	0.258934
ENSRNOG00000015409	Usp5	4214	7881	5801	6896	4518	5588	4845	5436	5473	5568	6369	4124	2.65910734279339e-07	-0.223281
ENSRNOG00000004741	Rpl19	1873	3426	2931	2946	2124	2609	3263	3053	3690	3899	4111	2912	2.65910734279339e-07	0.30425
ENSRNOG00000019439	Polr2g	244	436	347	398	268	297	270	247	261	247	360	232	2.65926251414674e-07	-0.39102
ENSRNOG00000026573	Ophn1	807	1510	1122	1242	896	970	915	945	1064	950	1177	796	2.65926251414674e-07	-0.253185
ENSRNOG00000020889	Nucb1	3025	4986	4139	4618	3058	3774	4752	4946	4976	5034	6009	3731	2.68108950824089e-07	0.220652
ENSRNOG00000024372	Cwf19l2	879	1627	1195	1394	953	1039	1029	1003	1140	1043	1282	842	2.74010403285769e-07	-0.250579
ENSRNOG00000016443	Vps13d	3182	5485	4545	4917	3279	3923	4732	5255	5229	5163	6471	4202	2.8117260839789e-07	0.19975
ENSRNOG00000060175	Tsen2	93	191	151	162	105	137	213	206	214	239	234	151	2.81614379895415e-07	0.496474
ENSRNOG00000000796	Ranbp2	5960	11823	8015	9955	6591	7062	7114	6815	7458	7089	8895	5891	2.81614379895415e-07	-0.274259
ENSRNOG00000036701	Actg1	2565	4631	3397	4055	2646	3196	2890	3279	2874	2729	3693	2214	2.83207555635754e-07	-0.305814
ENSRNOG00000007583	Pygb	4207	8395	6356	7339	5263	5883	7681	9652	8544	7830	9844	6701	2.86201232716202e-07	0.337428
ENSRNOG00000023077	Cpne9	59	95	99	114	54	75	145	151	152	129	171	99	2.96984266323333e-07	0.681331
ENSRNOG00000003880	Tph2	217	428	319	310	217	271	198	221	262	220	244	208	2.97281372503251e-07	-0.460658
ENSRNOG00000022686	Zdhhc2	2176	4114	2843	3271	2192	2558	2474	2347	2703	2485	3032	2128	2.97281372503251e-07	-0.261223
ENSRNOG00000009049	Usp11	573	1047	796	876	528	679	890	1119	1054	990	1127	879	2.9850115140902e-07	0.35121
ENSRNOG00000012227	Stambp	284	500	395	444	289	354	434	488	548	503	608	413	3.01028513431178e-07	0.310945
ENSRNOG00000010731	Gpm6a	805	1716	1208	1258	909	984	875	860	1024	1022	1149	831	3.1060736852733e-07	-0.334517
ENSRNOG00000001531	Chac2	253	386	307	321	227	263	224	187	216	231	287	206	3.1246765231549e-07	-0.474945
ENSRNOG00000038366	Larp1b	864	1728	1363	1504	938	1182	1064	1147	1145	1018	1278	924	3.1246765231549e-07	-0.283586
ENSRNOG00000007250	Six4	1039	1901	1471	1540	947	1369	1156	1143	1255	1159	1403	1017	3.14894747760921e-07	-0.295365
ENSRNOG00000010815	Elf2	266	447	364	426	251	304	468	486	418	528	584	400	3.14894747760921e-07	0.399502
ENSRNOG00000020623	Aldh16a1	111	173	142	134	122	142	189	253	197	232	278	186	3.22275826082175e-07	0.591403
ENSRNOG00000015591	Cndp2	810	1532	1147	1290	857	1102	1358	1421	1369	1457	1733	1128	3.27273956852274e-07	0.24054
ENSRNOG00000025518	Carmil3	378	633	544	592	391	498	601	665	736	732	853	494	3.35362326298088e-07	0.327396
ENSRNOG00000020892	Dpf2	311	507	446	525	309	381	516	537	594	605	721	411	3.35638408447882e-07	0.351915
ENSRNOG00000006236	Dsn1	28	68	54	44	36	45	89	65	124	113	116	64	3.39139843627712e-07	0.960839
ENSRNOG00000000968	Rnf6	1238	2189	1732	1885	1160	1611	1422	1354	1534	1505	1790	1146	3.44606726780331e-07	-0.255602
ENSRNOG00000030680	Ddx5	6927	13044	9312	11323	7246	7986	8171	7741	8820	8112	10040	6722	3.47855965964075e-07	-0.25479
ENSRNOG00000019236	Rnf220	411	777	574	648	443	494	739	719	745	811	880	536	3.47855965964075e-07	0.314373
ENSRNOG00000009629	Car2	459	889	804	870	579	713	562	506	552	559	724	529	3.53803343447528e-07	-0.414959
ENSRNOG00000000814	Fabp7	635	1582	949	1254	840	989	893	785	787	691	869	576	3.547655842401e-07	-0.510706
ENSRNOG00000002254	Tmem33	1507	2930	2106	2418	1573	1782	1684	1504	1889	1662	2097	1554	3.55635734167879e-07	-0.323842
ENSRNOG00000000804	Mrps18b	197	378	270	312	208	246	332	356	434	382	476	269	3.65878704748531e-07	0.3881
ENSRNOG00000007237	Id2	147	258	241	201	143	175	271	259	298	323	321	233	3.67733916639886e-07	0.461191
ENSRNOG00000014999	Tnpo1	2395	4556	3296	3798	2471	3033	2804	2606	3041	2804	3583	2501	3.74531380348134e-07	-0.256752
ENSRNOG00000021931	Uba6	1744	3463	2289	2871	1823	2059	1954	1936	2225	2038	2462	1721	3.84858468327213e-07	-0.287418
ENSRNOG00000019634	Eif4e2	600	1083	865	907	673	754	718	665	696	747	832	599	3.98329702983973e-07	-0.287811
ENSRNOG00000058271	Chpt1	226	468	292	322	257	292	213	210	229	227	311	219	4.01513313910985e-07	-0.485206
ENSRNOG00000017194	Prdx1	1264	2407	1612	1992	1292	1425	1393	1401	1517	1468	1826	1141	4.05619572465002e-07	-0.279302
ENSRNOG00000010535	Cdh18	583	1009	743	917	580	699	648	637	703	677	788	532	4.16223307576546e-07	-0.275519
ENSRNOG00000040287	Cyp1b1	530	906	737	777	543	643	520	531	621	492	611	537	4.16223307576546e-07	-0.404661
ENSRNOG00000027234	Zfp367	349	767	525	616	387	475	723	585	745	781	957	585	4.17150579396952e-07	0.40731
ENSRNOG00000014647	Cbfb	3951	7968	5803	6735	4472	5127	5025	4634	5323	4984	5830	4272	4.17150579396952e-07	-0.25745
ENSRNOG00000006833	Rb1cc1	3548	7260	5004	5941	3738	4422	4172	3927	4786	4412	5039	3608	4.23266026563129e-07	-0.280674
ENSRNOG00000020424	Plpp4	40	76	57	66	46	71	98	91	120	116	126	80	4.37105477585867e-07	0.729749
ENSRNOG00000058476	Mast2	604	1113	946	977	581	805	1031	982	1193	1092	1348	942	4.42546656001466e-07	0.306526
ENSRNOG00000050478	LOC690126	3	4	1	4	5	5	16	15	17	20	21	9	4.45850086267013e-07	2.01395
ENSRNOG00000021084	AABR07006310.1	98	243	235	226	153	171	93	86	164	73	132	77	4.48741753633166e-07	-0.932526
ENSRNOG00000017841	Fam192a	319	596	431	554	373	424	601	610	621	558	751	479	4.62819750702544e-07	0.333103
ENSRNOG00000036960	Abcc9	175	248	261	244	151	166	325	317	311	360	363	232	4.83436538421031e-07	0.520126
ENSRNOG00000021984	Rgs7	668	1280	930	1025	752	790	1058	1109	1265	1258	1496	900	4.83436538421031e-07	0.286086
ENSRNOG00000001515	Zak	445	770	646	646	466	585	792	805	771	822	1044	566	4.88124960265688e-07	0.330875
ENSRNOG00000056870	Gdi1	4789	9025	7231	7473	4578	6454	7887	8098	8329	8673	10417	6452	4.94161348722099e-07	0.247937
ENSRNOG00000010147	Pdcd10	725	1550	963	1168	857	874	864	868	874	769	932	625	4.95766296922044e-07	-0.395707
ENSRNOG00000012163	Plekhm2	527	819	783	842	556	687	857	955	959	1024	1237	700	4.97950427546005e-07	0.338405
ENSRNOG00000032258	Swt1	421	829	627	724	486	527	467	490	549	478	687	406	5.0494007623986e-07	-0.322757
ENSRNOG00000001852	Ergic2	750	1394	939	1170	807	898	869	848	927	817	1002	668	5.14883468109684e-07	-0.304732
ENSRNOG00000011745	Psma1	1039	2161	1488	1535	1091	1375	1234	1173	1347	1315	1428	962	5.18741093347162e-07	-0.301881
ENSRNOG00000007418	Ipo9	590	1135	859	1017	610	747	994	1027	1114	1083	1367	783	5.18741093347162e-07	0.271724
ENSRNOG00000001689	Arl6	440	798	603	720	429	543	507	476	504	428	644	387	5.18741093347162e-07	-0.351089
ENSRNOG00000007701	Thoc7	534	1053	787	937	578	670	667	634	654	619	814	535	5.20326542378991e-07	-0.299741
ENSRNOG00000018217	Syt5	191	472	290	343	229	294	368	423	455	433	524	385	5.24575302517709e-07	0.434822
ENSRNOG00000017956	Golga7	1059	2207	1597	1686	1216	1446	1320	1275	1462	1339	1704	1088	5.28393150423164e-07	-0.256201
ENSRNOG00000049075	Fabp5	557	1128	821	1089	643	730	1111	1172	1116	1339	1472	791	5.38466973557285e-07	0.406861
ENSRNOG00000013190	Rnaset2	414	836	644	569	454	569	453	378	475	443	598	406	5.51097557275169e-07	-0.428437
ENSRNOG00000048644	AC115371.1	99	202	122	216	74	109	73	54	89	85	92	52	5.51869854949595e-07	-0.948785
ENSRNOG00000046005	Scd2	55424	109103	75746	91048	58898	70301	67242	65500	68747	69101	89225	53024	5.52937635625801e-07	-0.245527
ENSRNOG00000037449	Pole	139	212	194	204	117	152	222	221	293	329	382	205	5.62853745489766e-07	0.594696
ENSRNOG00000045605	Uxs1	537	985	739	862	507	672	913	891	939	965	1090	713	5.65857301226109e-07	0.271515
ENSRNOG00000012021	Ctnnbl1	524	917	708	809	525	670	860	845	886	886	1064	712	5.68408792487572e-07	0.248298
ENSRNOG00000015320	Atp5g2	1210	2675	1617	2142	1293	1578	1432	1350	1412	1328	1905	983	5.75555142460273e-07	-0.404761
ENSRNOG00000021403	Rhob	1161	2352	1912	1927	1366	1664	1460	1436	1524	1533	1935	1299	5.77471415478022e-07	-0.262295
ENSRNOG00000013167	Hmgb2	41	71	72	63	45	52	85	91	115	123	125	76	5.82184238833025e-07	0.741182
ENSRNOG00000007805	Mybl2	2	7	17	8	10	3	28	20	44	39	49	21	5.84109028148163e-07	1.96634
ENSRNOG00000020271	Tial1	256	447	375	383	288	327	441	506	510	444	527	390	6.04391589807152e-07	0.349609
ENSRNOG00000011697	Zfp827	215	330	277	321	184	247	365	330	379	417	447	286	6.26509638532184e-07	0.404804
ENSRNOG00000036829	Nckap1l	123	192	202	189	150	182	121	133	123	94	142	104	6.46118897164875e-07	-0.633953
ENSRNOG00000006557	Cyfip2	4024	7553	6042	6393	3742	5188	6563	6427	7305	7506	8363	5734	6.52565333011174e-07	0.267188
ENSRNOG00000020248	Ina	427	697	481	563	387	482	692	586	928	788	924	618	6.52599966789225e-07	0.479106
ENSRNOG00000020619	Eif3g	1021	1768	1317	1589	1059	1202	1554	1718	1694	1679	2053	1310	6.57987346157825e-07	0.237128
ENSRNOG00000013756	Snrnp48	509	902	730	831	528	581	550	579	611	586	776	467	6.61502508867292e-07	-0.285373
ENSRNOG00000015597	LOC100125364	351	714	505	581	384	436	408	387	466	436	477	332	6.61502508867292e-07	-0.328561
ENSRNOG00000010859	Zyg11b	828	1440	1130	1172	815	1009	880	884	1041	912	1104	814	6.7281828056736e-07	-0.271999
ENSRNOG00000009538	Etfdh	751	1511	1059	1233	778	947	863	928	930	946	1167	738	6.7281828056736e-07	-0.256412
ENSRNOG00000008744	Cops2	3078	6187	4195	5125	3410	3626	3715	2925	3695	3571	4222	2988	6.78086814223353e-07	-0.357072
ENSRNOG00000020970	Rundc3a	1576	2797	2110	2389	1598	1912	2501	2550	2512	2637	3033	2033	6.94910563662058e-07	0.21223
ENSRNOG00000009946	Ldlr	3698	7143	5359	5985	4106	4413	4119	4930	4791	4539	5501	3504	6.96547641278319e-07	-0.252846
ENSRNOG00000018985	Adrbk1	769	1415	1138	1214	846	997	1311	1338	1341	1355	1641	994	6.9922935262569e-07	0.229979
ENSRNOG00000029147	Rbm11	517	1057	737	931	543	680	577	648	674	660	731	504	7.08518430219897e-07	-0.314021
ENSRNOG00000002364	Rnf112	827	1559	925	1177	709	889	1405	1381	1302	1498	1886	1120	7.08518430219897e-07	0.412338
ENSRNOG00000004403	Slc25a32	235	475	388	419	267	346	248	293	286	305	369	250	7.08518430219897e-07	-0.368893
ENSRNOG00000021609	LOC100912566	217	455	326	335	222	286	252	238	264	259	302	188	7.10388584491821e-07	-0.377169
ENSRNOG00000012951	Kctd9	494	828	617	706	446	553	737	788	844	796	968	601	7.13376210989903e-07	0.284307
ENSRNOG00000015573	Ctbs	238	426	326	369	268	316	279	235	270	263	347	209	7.15392799443774e-07	-0.372841
ENSRNOG00000008345	Clcn6	985	1743	1403	1608	1006	1195	1488	1625	1721	1728	1983	1308	7.40926961453994e-07	0.221694
ENSRNOG00000061231	Selm	462	978	724	775	549	671	612	599	551	606	675	433	7.43784099350554e-07	-0.342678
ENSRNOG00000003611	Dynlt3	5075	10650	6615	8538	5429	6055	5815	5762	6147	5753	6991	5137	7.45388566578045e-07	-0.32176
ENSRNOG00000014516	Hs6st1	665	1199	939	995	685	791	754	779	814	819	1000	608	7.5044514891062e-07	-0.23606
ENSRNOG00000046313	Basp1	1347	2380	1918	1963	1321	1677	2245	2067	2290	2670	2777	1816	7.56114149938749e-07	0.295057
ENSRNOG00000024022	Ndfip2	995	1873	1377	1572	1098	1228	1201	1099	1235	1234	1347	1026	7.62095985204833e-07	-0.27301
ENSRNOG00000013774	Lmnb1	74	138	119	138	81	82	202	127	278	242	284	126	7.87268825517184e-07	0.891985
ENSRNOG00000003853	Scoc	1861	3812	2533	2975	1949	2199	2146	2096	2352	2236	2588	1880	7.96988609840978e-07	-0.280514
ENSRNOG00000013148	Rad54l	17	46	25	27	13	24	45	54	59	61	74	35	8.0730736541245e-07	1.02456
ENSRNOG00000021273	Crls1	319	564	459	523	290	406	337	347	364	338	472	283	8.17600461387466e-07	-0.347795
ENSRNOG00000027646	Pop4	282	576	416	458	305	349	326	275	375	334	366	254	8.38630199798657e-07	-0.388128
ENSRNOG00000005191	Trim44	682	967	935	1084	743	867	1141	1178	1305	1154	1619	967	8.54813935671453e-07	0.36757
ENSRNOG00000046705	Snx3	1042	1845	1358	1570	1090	1227	1237	1144	1235	1255	1447	980	8.98602938181978e-07	-0.24706
ENSRNOG00000019708	Ctsf	1134	1951	1503	1522	1176	1328	1137	1395	1197	1215	1475	1005	9.01364591546991e-07	-0.310352
ENSRNOG00000007552	Arhgap36	122	205	181	196	147	183	232	274	231	277	324	203	9.43205667711721e-07	0.475837
ENSRNOG00000011413	Scp2	1600	2976	2268	2629	1726	2018	2091	1846	1871	1940	2401	1509	9.55836034734793e-07	-0.26946
ENSRNOG00000061085	Fancd2	42	83	53	71	45	63	77	99	110	113	149	91	9.61921610688703e-07	0.744996
ENSRNOG00000007851	Psma3	2329	4697	3016	3838	2577	2657	2678	2838	2705	2528	3323	2072	9.61925756342918e-07	-0.327203
ENSRNOG00000003242	Gulp1	364	813	632	624	474	495	450	347	477	462	583	348	9.67444738026439e-07	-0.437688
ENSRNOG00000000236	Zfp207	891	1582	1155	1425	876	1104	1005	998	1039	1057	1336	851	9.86157794842257e-07	-0.252363
ENSRNOG00000015292	Cul2	1484	2814	1915	2234	1505	1654	1671	1721	1712	1736	1991	1379	9.95216537396506e-07	-0.268012
ENSRNOG00000053452	LOC100361457	9936	18244	14086	15663	9992	12006	11838	11162	12739	12725	15296	9722	1.00401700173059e-06	-0.209575
ENSRNOG00000027623	LOC680039	2454	4417	3391	3884	2532	2987	3066	2892	2998	3072	3676	2272	1.00477983491433e-06	-0.220687
ENSRNOG00000007117	Cluap1	504	970	749	826	560	662	924	874	921	866	1132	711	1.02358318294336e-06	0.256597
ENSRNOG00000002387	Tceal1	205	321	238	290	185	198	189	182	184	193	225	155	1.02358318294336e-06	-0.440844
ENSRNOG00000007114	Psma6	1554	3145	2206	2637	1713	2070	1858	1906	2128	1912	2533	1617	1.02457098242225e-06	-0.241777
ENSRNOG00000049142	Hdgfrp2	849	1342	1211	1384	903	1082	1416	1528	1510	1537	2004	1073	1.0436377626227e-06	0.314097
ENSRNOG00000013654	Cbln2	439	988	704	908	525	645	463	628	600	441	602	415	1.05477097175823e-06	-0.490084
ENSRNOG00000058733	Asap1	1435	2118	1939	1908	1261	1598	2150	2108	2338	2469	2648	1891	1.0582964731792e-06	0.309224
ENSRNOG00000004667	Gen1	23	39	43	45	22	32	65	51	90	70	85	53	1.09351793871396e-06	0.927712
ENSRNOG00000023176	Kidins220	7865	14113	11055	12198	8040	9861	9404	9287	10359	10365	11857	7950	1.10704253920604e-06	-0.182019
ENSRNOG00000020013	Psrc1	0	2	7	9	2	4	14	15	21	27	18	19	1.11625595002729e-06	2.15043
ENSRNOG00000060694	Adam17	1193	2394	1763	1966	1340	1599	1492	1170	1599	1512	1768	1097	1.13945424920371e-06	-0.335177
ENSRNOG00000032776	Srp54a	928	1812	1282	1521	1032	1160	1126	1059	1157	1185	1425	949	1.15331928334185e-06	-0.250974
ENSRNOG00000033658	Kntc1	141	235	177	199	105	101	244	211	334	329	442	211	1.15368725680338e-06	0.787827
ENSRNOG00000013517	Phtf2	455	839	688	694	436	538	450	437	547	546	663	415	1.15368725680338e-06	-0.343915
ENSRNOG00000016670	Pip4k2a	508	877	745	781	512	585	791	789	893	967	1078	716	1.15930935318085e-06	0.293671
ENSRNOG00000017977	Smpd1	694	1403	1090	1147	771	1030	836	822	939	914	1160	719	1.16899301799019e-06	-0.275625
ENSRNOG00000002177	Gnpda2	489	1055	632	741	483	576	542	420	525	542	661	397	1.16919562222243e-06	-0.443711
ENSRNOG00000000488	Hmga1	105	168	149	142	90	116	191	172	245	229	251	137	1.17568500680656e-06	0.570648
ENSRNOG00000014856	Etnk1	3003	6235	4569	5174	3195	3921	3733	3793	4090	3938	4752	3236	1.20208652821729e-06	-0.224672
ENSRNOG00000002256	Art3	1407	2808	2142	2391	1608	1806	1853	1624	1829	1786	2270	1431	1.21678068924571e-06	-0.257924
ENSRNOG00000021240	Atrn	3299	6409	4807	5290	3195	4276	3748	3947	4145	4169	5224	3349	1.2197945868667e-06	-0.23252
ENSRNOG00000004603	Srgap1	438	734	559	614	353	501	729	653	797	863	845	584	1.22013167500817e-06	0.396256
ENSRNOG00000012767	Micu3	1389	2822	1895	2234	1439	1682	1602	1428	1867	1627	1964	1303	1.25911131347356e-06	-0.307694
ENSRNOG00000002610	Carhsp1	714	1223	876	1049	683	823	1093	1117	1172	1116	1455	894	1.275228957442e-06	0.256715
ENSRNOG00000029922	Tpk1	88	177	140	151	97	108	78	90	108	90	113	69	1.30486996956795e-06	-0.560654
ENSRNOG00000015991	Npr2	804	1380	1240	1192	851	1013	1247	1416	1464	1337	1648	1101	1.35249278337466e-06	0.247617
ENSRNOG00000043387	Cpe	2718	5416	3616	4247	2832	3350	4376	4699	4771	4605	5511	3628	1.38943910598207e-06	0.231946
ENSRNOG00000004731	Ano3	5991	10904	7825	8897	5933	7005	6589	6253	7451	6886	7688	5977	1.39865333858041e-06	-0.270251
ENSRNOG00000042179	Cfap20	309	512	383	444	291	364	295	299	329	342	410	276	1.40369021005877e-06	-0.332363
ENSRNOG00000027088	Ube2k	1374	2571	1934	2121	1363	1787	1678	1586	1760	1649	1994	1403	1.41631208868625e-06	-0.231018
ENSRNOG00000002186	Nudt9	403	738	593	632	440	533	703	680	689	790	954	567	1.45224539051581e-06	0.297755
ENSRNOG00000018107	Zfand5	1765	3380	2368	2825	1891	2077	2059	1878	2320	1995	2217	1715	1.45377971833461e-06	-0.310723
ENSRNOG00000032576	Nlgn1	450	877	639	691	456	572	502	516	540	578	596	446	1.46074409988712e-06	-0.295825
ENSRNOG00000008461	Smdt1	620	1203	852	960	633	752	748	641	743	713	885	603	1.46883491926779e-06	-0.295804
ENSRNOG00000011732	Psmb7	2142	4305	3025	3413	2428	2842	2624	2786	2734	2881	3317	2130	1.48778924246077e-06	-0.227656
ENSRNOG00000008932	Ncapd3	217	397	283	336	204	281	353	350	412	429	484	310	1.53865230776222e-06	0.354649
ENSRNOG00000007648	Rab11b	633	999	872	969	559	741	673	614	688	685	832	584	1.57796235939748e-06	-0.317656
ENSRNOG00000016888	Pask	39	62	39	67	41	50	77	88	100	112	113	64	1.58260463544336e-06	0.792648
ENSRNOG00000036742	Uqcrc2	1922	3711	2754	3300	2109	2472	2431	2073	2576	2373	2999	1880	1.58260463544336e-06	-0.269968
ENSRNOG00000019316	Sh3bp4	163	275	237	235	171	197	278	286	308	357	343	232	1.58671464706718e-06	0.403773
ENSRNOG00000005377	Tmem11	402	713	524	650	405	494	827	805	729	744	977	487	1.59640543058597e-06	0.421423
ENSRNOG00000013623	Amer2	57	113	101	91	70	80	125	133	141	136	162	100	1.60952795926989e-06	0.546231
ENSRNOG00000020468	Stard4	392	712	503	624	423	430	390	424	436	421	524	384	1.67560183164498e-06	-0.3449
ENSRNOG00000021157	Ctss	146	246	205	154	214	156	88	128	129	74	151	62	1.67585860423578e-06	-0.968563
ENSRNOG00000052142	Ahsa2	265	462	432	531	338	401	268	263	320	232	445	242	1.67637510754184e-06	-0.561489
ENSRNOG00000010915	Ermp1	1130	2174	1647	1832	1278	1472	1369	1346	1448	1529	1832	1169	1.67637510754184e-06	-0.223396
ENSRNOG00000011511	Stk24	764	1390	1143	1178	799	922	1167	1250	1286	1322	1602	1067	1.67637510754184e-06	0.222833
ENSRNOG00000015253	Hsf4	186	360	295	311	178	231	369	313	374	397	442	275	1.68873996838422e-06	0.390703
ENSRNOG00000025000	Cep104	771	1381	1090	1152	759	972	1234	1139	1355	1333	1640	1071	1.69187010284058e-06	0.2526
ENSRNOG00000049804	LOC100363436	552	1077	732	875	564	682	646	636	668	666	758	540	1.71161240334744e-06	-0.277975
ENSRNOG00000018281	Uqcrfs1	668	1354	1038	1105	810	920	834	888	911	867	1096	699	1.72917585200978e-06	-0.244242
ENSRNOG00000012528	Zfyve19	138	273	225	265	179	190	286	295	332	336	326	228	1.73605429612113e-06	0.418096
ENSRNOG00000047179	Aplp2	8355	14095	10935	12149	8134	10417	12743	12807	13708	13722	15360	10709	1.7374098927488e-06	0.209657
ENSRNOG00000021099	Lysmd1	135	273	212	204	156	194	282	241	278	287	358	215	1.77038308166919e-06	0.408566
ENSRNOG00000030294	Eml4	1074	1962	1587	1713	1138	1265	1272	1353	1350	1282	1669	1041	1.82197649072367e-06	-0.223549
ENSRNOG00000022268	Pnpla3	509	896	768	848	495	710	606	591	532	584	740	489	1.86345626546988e-06	-0.341742
ENSRNOG00000052539	Prpf40b	396	734	674	642	412	550	720	728	775	793	854	583	1.88070306899231e-06	0.299181
ENSRNOG00000036688	Arhgdia	1821	3024	2507	2682	1778	2222	2678	2770	3086	3135	3476	2293	1.8949020747151e-06	0.217694
ENSRNOG00000007462	2008-09-01	1736	2881	2341	2684	1721	2121	2826	2697	2742	3095	3762	2210	1.90471908432624e-06	0.262855
ENSRNOG00000007890	Usp1	219	435	356	380	254	265	381	402	437	505	606	357	1.91011022605363e-06	0.402922
ENSRNOG00000032803	Rpl21	330	587	499	502	337	352	309	389	362	300	465	256	1.91768711063631e-06	-0.419702
ENSRNOG00000017969	Olfm3	97	199	163	178	116	172	96	94	99	106	154	98	1.98573923872606e-06	-0.605722
ENSRNOG00000010771	Pkd1	2141	3703	3241	3165	2174	2944	2287	2648	2646	2685	3203	2109	2.00858277117733e-06	-0.252331
ENSRNOG00000023262	Cenpm	7	11	8	13	10	16	27	23	46	39	36	22	2.00858277117733e-06	1.45168
ENSRNOG00000025730	Armcx3	1730	3191	2354	2731	1776	2150	2083	2108	2218	2222	2587	1738	2.0210609861464e-06	-0.192203
ENSRNOG00000025843	Ccdc102a	178	345	302	273	198	243	340	344	328	373	470	274	2.03233124976063e-06	0.375559
ENSRNOG00000004711	Mta1	505	854	766	739	484	651	808	793	914	958	1057	708	2.04115322093736e-06	0.296694
ENSRNOG00000002826	Hsd17b7	244	563	439	455	248	417	276	261	315	323	370	248	2.04178709686567e-06	-0.472641
ENSRNOG00000004218	Klhl28	388	734	566	630	431	496	454	471	505	470	563	406	2.08884087851901e-06	-0.265249
ENSRNOG00000012490	LOC100909679	303	577	458	488	377	391	354	357	345	406	420	295	2.17671465935207e-06	-0.343071
ENSRNOG00000020660	Cfl1	8050	14858	10938	12712	8306	10407	9957	10218	9877	10165	12081	7619	2.20055817685797e-06	-0.213135
ENSRNOG00000001746	Ncbp2	301	531	452	437	308	384	320	269	342	342	380	304	2.20199416471559e-06	-0.388906
ENSRNOG00000027191	Birc6	7855	14671	11372	12221	7977	9585	9343	8984	10426	9968	11914	8135	2.20560808054313e-06	-0.200401
ENSRNOG00000015177	Sun2	1006	1896	1487	1604	1100	1195	1585	1755	1724	1755	2058	1359	2.21023248565577e-06	0.216763
ENSRNOG00000032840	Sumo4	542	1136	739	833	528	577	608	576	622	532	712	445	2.22106297622544e-06	-0.393213
ENSRNOG00000014598	Abhd13	257	491	388	449	270	316	317	307	296	301	341	242	2.22108935685675e-06	-0.349595
ENSRNOG00000022144	LOC100361993	178	362	286	283	193	251	196	232	194	199	253	173	2.25122363221441e-06	-0.401612
ENSRNOG00000029165	Stx1a	189	303	245	280	176	219	306	347	336	369	396	228	2.26067962194888e-06	0.392782
ENSRNOG00000020440	Fads2	747	1536	1115	1227	790	1003	912	914	1022	1000	1071	755	2.3251107030681e-06	-0.257693
ENSRNOG00000015095	Spryd7	691	1511	935	1166	750	891	861	758	861	792	951	692	2.36375810668109e-06	-0.346226
ENSRNOG00000055608	LOC102548695	115	173	134	190	119	136	233	249	209	203	262	174	2.37123667213083e-06	0.521573
ENSRNOG00000057458	Oip5	0	2	2	0	1	1	4	6	12	15	12	8	2.39312430184544e-06	3.01221
ENSRNOG00000010184	Brk1	441	818	681	688	533	563	511	531	593	510	648	448	2.4027998367702e-06	-0.292754
ENSRNOG00000016596	Hspa4	4496	7945	6182	7163	4572	5338	5327	4920	5684	5552	6704	4515	2.41073142235259e-06	-0.215186
ENSRNOG00000033133	Nae1	671	1479	956	1174	708	807	791	814	819	717	1008	624	2.44842013577672e-06	-0.353985
ENSRNOG00000001783	Tra2b	1072	2002	1494	1710	1193	1279	1214	1202	1312	1179	1599	1148	2.6153609681311e-06	-0.27947
ENSRNOG00000011661	Hnrnph2	1398	2678	1880	2324	1428	1757	1657	1690	1689	1633	2224	1340	2.65413015983017e-06	-0.251252
ENSRNOG00000017333	Syt4	2294	4422	3064	3623	2171	2709	3620	3693	3993	4233	4481	3109	2.69529796837765e-06	0.26104
ENSRNOG00000011135	Gtf2b	548	1033	701	798	565	717	623	576	657	657	792	460	2.70362483694226e-06	-0.306707
ENSRNOG00000004288	Ptrh2	183	313	250	270	191	212	168	209	192	209	231	154	2.72004544497763e-06	-0.379182
ENSRNOG00000012477	Eef1a2	3085	5388	4958	4552	2931	3861	5262	5642	5451	7155	6365	4452	2.8376001969277e-06	0.384687
ENSRNOG00000036663	Foxk2	521	1007	793	902	595	729	638	598	750	647	833	522	2.91862955405898e-06	-0.279686
ENSRNOG00000012383	Ndufc2	394	898	629	681	424	569	462	474	500	500	615	437	2.94378987817825e-06	-0.340505
ENSRNOG00000007504	Actr10	1046	2048	1340	1674	1046	1245	1182	1275	1283	1171	1489	917	2.9655233588838e-06	-0.283289
ENSRNOG00000021042	Psmd4	1726	3082	2294	2684	1853	2095	2798	3097	2848	2970	3520	2146	2.9792366256537e-06	0.244367
ENSRNOG00000012354	Trim23	1206	2592	1750	2176	1277	1507	1434	1457	1560	1444	1806	1285	2.99275342225341e-06	-0.295719
ENSRNOG00000014750	Fam208a	1029	1942	1476	1678	1121	1310	1237	1344	1347	1198	1572	1066	3.03277449990973e-06	-0.227136
ENSRNOG00000003343	Canx	9315	16009	13229	15020	9444	11600	14591	13949	15793	16169	18911	12548	3.03551254297449e-06	0.2099
ENSRNOG00000032708	RT1-Bb	56	91	95	63	104	110	31	17	66	18	35	18	3.04379327981004e-06	-1.64113
ENSRNOG00000010642	Lysmd2	304	591	471	526	362	416	368	369	421	386	447	323	3.10336413306297e-06	-0.294012
ENSRNOG00000010466	Chpf2	630	1228	894	1019	658	784	693	766	743	807	1009	567	3.1097841066054e-06	-0.275488
ENSRNOG00000054603	Pacsin1	527	828	742	841	582	605	847	1046	947	1005	1141	671	3.11248040885111e-06	0.351635
ENSRNOG00000024539	Ndufb6	211	352	316	298	225	249	203	208	247	196	289	195	3.20839299182926e-06	-0.399028
ENSRNOG00000021003	Sac3d1	24	31	23	58	23	31	74	62	84	57	84	64	3.2304714201789e-06	1.07022
ENSRNOG00000000839	Nfkbil1	96	165	127	165	110	109	170	182	179	217	255	164	3.24997057868883e-06	0.501874
ENSRNOG00000049402	Nbl1	835	1334	1173	1125	882	1003	1272	1460	1430	1336	1648	1259	3.26028788174882e-06	0.307314
ENSRNOG00000057823	Ubc	1683	3143	2485	2606	1815	2204	1696	1920	2015	2274	2322	1168	3.26680298160203e-06	-0.392264
ENSRNOG00000016143	Gpr162	125	288	213	251	153	187	251	312	335	278	316	255	3.30615773453347e-06	0.447475
ENSRNOG00000060162	AC097039.1	35	63	53	55	30	35	23	28	23	31	25	17	3.31196045336366e-06	-0.96137
ENSRNOG00000037871	Sfxn5	387	770	598	653	450	510	480	497	508	490	627	364	3.32324107840054e-06	-0.273657
ENSRNOG00000010311	Dzip1	951	1562	1399	1407	834	1229	1515	1459	1680	1851	2009	1335	3.32324107840054e-06	0.324051
ENSRNOG00000015396	Sptan1	43316	77811	61645	70203	44930	55309	68409	74433	71754	72224	87139	55156	3.35791663178963e-06	0.190065
ENSRNOG00000014758	Lgi1	1647	2944	2056	2422	1486	1760	1676	1569	1952	1721	2034	1523	3.39317155517656e-06	-0.313941
ENSRNOG00000025768	Clk1	2202	4248	3584	3927	2632	3039	2562	2532	3111	2450	3821	2280	3.39591522906974e-06	-0.322301
ENSRNOG00000012543	Mcm3	42	91	66	115	56	74	126	85	184	218	213	138	3.52130029574693e-06	1.03396
ENSRNOG00000019932	Ip6k1	450	873	685	783	557	601	807	876	881	817	982	696	3.60421131107348e-06	0.269831
ENSRNOG00000042492	Rfwd2	1003	1846	1365	1566	1039	1222	1226	1111	1253	1175	1466	1017	3.64417337131739e-06	-0.236418
ENSRNOG00000056659	Mecp2	249	408	293	353	249	273	408	410	437	497	491	307	3.69696288348416e-06	0.385298
ENSRNOG00000013053	Trpm6	174	353	249	305	199	208	316	330	352	385	388	263	3.7352168554199e-06	0.366224
ENSRNOG00000017876	Dnajc21	383	556	516	619	408	438	671	666	675	653	868	495	3.89687889388791e-06	0.357491
ENSRNOG00000015780	Rcn2	1185	2408	1605	1893	1370	1508	1460	1406	1521	1493	1855	1135	3.91049204970756e-06	-0.257763
ENSRNOG00000019754	Gdap2	508	970	709	870	509	647	542	608	658	618	760	506	3.94096155801992e-06	-0.275249
ENSRNOG00000008346	Itgb6	160	430	314	354	235	267	357	464	494	434	494	320	3.97474362614903e-06	0.467446
ENSRNOG00000007781	Stau1	647	1137	915	987	643	794	1059	966	1082	1203	1372	879	3.98331072984747e-06	0.265156
ENSRNOG00000000826	Flot1	1536	2420	2109	2605	1504	1968	2492	2643	2635	2840	3076	2057	3.99842168891388e-06	0.280675
ENSRNOG00000060350	Iqsec1	674	1124	1159	1045	704	901	1183	1292	1228	1568	1772	947	4.06138717299856e-06	0.406542
ENSRNOG00000032825	Rpl30	436	958	604	664	458	498	481	449	509	416	645	314	4.1124748092056e-06	-0.449168
ENSRNOG00000014132	Mypop	183	341	239	320	210	218	324	337	360	401	444	253	4.1124748092056e-06	0.393788
ENSRNOG00000050932	Pfdn4	453	847	573	723	492	539	502	547	540	493	648	403	4.17059727612858e-06	-0.301959
ENSRNOG00000008078	Kcnh6	167	328	272	269	163	219	298	305	329	325	387	249	4.18430812328012e-06	0.329834
ENSRNOG00000010427	Ipo7	1798	3447	2611	3320	1996	2191	2123	2085	2387	2126	2858	1863	4.18430812328012e-06	-0.276295
ENSRNOG00000027331	Ppef1	1156	2188	1505	1731	1302	1342	1340	1357	1417	1373	1516	1101	4.18805606234324e-06	-0.273867
ENSRNOG00000026260	Rpl11	594	1055	794	869	654	735	944	1025	1018	973	1289	761	4.23455523595526e-06	0.255839
ENSRNOG00000026745	Acsl6	3911	7867	6053	6479	4080	5340	4822	5089	4978	5448	6004	4151	4.31502835384002e-06	-0.223419
ENSRNOG00000039815	Zfp512	477	934	789	789	519	624	843	891	838	871	1101	708	4.38213401166175e-06	0.259997
ENSRNOG00000057231	Ddx3	1669	3389	2314	2712	1893	2077	2020	1819	2180	1923	2549	1752	4.38842937986299e-06	-0.281649
ENSRNOG00000014323	Extl2	1025	1914	1467	1688	993	1309	1262	1093	1181	1302	1488	1000	4.41883454314343e-06	-0.27856
ENSRNOG00000003261	Usp9x	19669	37996	27153	31681	20458	23802	24023	24001	25939	24806	29839	20091	4.44666763172719e-06	-0.194722
ENSRNOG00000016091	Tmem169	238	486	359	362	303	272	282	263	271	267	296	223	4.52857541878076e-06	-0.418656
ENSRNOG00000006715	Ccr1	18	20	18	20	23	21	5	9	7	2	10	8	4.54708663445165e-06	-1.65596
ENSRNOG00000009063	Dnajc15	302	580	442	491	315	371	349	323	351	380	450	300	4.60007815488668e-06	-0.30261
ENSRNOG00000028155	Dnaaf2	163	368	225	273	197	218	185	196	167	171	250	128	4.63250883154656e-06	-0.484189
ENSRNOG00000009789	Topbp1	353	692	533	581	363	425	615	600	645	671	852	474	4.64601652499234e-06	0.298866
ENSRNOG00000000547	Tspyl4	1622	3115	2395	2661	1731	2005	2541	2776	2791	2887	3239	2187	4.64601652499234e-06	0.195215
ENSRNOG00000008478	Mmp13	24	34	30	30	23	22	12	14	15	9	19	9	4.72764705709459e-06	-1.15614
ENSRNOG00000008825	Ssrp1	973	1491	1338	1379	1014	1084	1599	1490	1660	1775	1936	1177	4.79518529563672e-06	0.298679
ENSRNOG00000009039	Trappc12	627	1112	892	989	637	769	722	747	761	811	859	623	4.84678146389118e-06	-0.239129
ENSRNOG00000054204	Gria2	984	1931	1469	1704	1028	1239	1215	1171	1308	1335	1434	992	4.84678146389118e-06	-0.244304
ENSRNOG00000026870	Clic6	122	179	165	188	123	144	186	208	263	317	323	190	4.88375043673139e-06	0.58269
ENSRNOG00000017069	Mark4	183	432	336	395	218	281	392	416	406	505	524	350	4.92777876845658e-06	0.417878
ENSRNOG00000018784	Jph3	1388	2544	2270	2192	1446	1932	2250	2440	2617	2638	2860	2016	4.95143312967844e-06	0.245584
ENSRNOG00000013829	Chrna3	689	1442	966	1171	791	895	803	778	920	783	1014	759	5.03077708271626e-06	-0.31358
ENSRNOG00000023664	Leprot	349	589	544	437	328	521	258	302	333	199	395	323	5.10753210526343e-06	-0.702252
ENSRNOG00000019955	Ogdhl	67	156	114	116	72	74	169	150	155	204	184	114	5.15426283213995e-06	0.629526
ENSRNOG00000055471	Ywhah	10919	20418	15093	17036	11480	13964	13155	13574	14639	14000	15933	11524	5.15796710490622e-06	-0.186719
ENSRNOG00000009338	Kras	290	517	446	468	319	360	505	464	552	561	617	438	5.19907304950955e-06	0.296902
ENSRNOG00000000520	Srsf3	1434	2644	2142	2303	1514	1855	1642	1632	1897	1616	2274	1545	5.20146226250854e-06	-0.253168
ENSRNOG00000006985	Ccnk	92	166	185	172	117	110	227	235	209	264	261	151	5.22092612655212e-06	0.585283
ENSRNOG00000013474	Casz1	343	583	460	524	329	405	491	582	577	615	717	463	5.29443897173764e-06	0.289451
ENSRNOG00000004602	Rnf145	730	1406	961	1124	779	893	870	905	862	866	1070	672	5.40034316484837e-06	-0.256499
ENSRNOG00000020883	Dhdh	33	81	73	69	37	37	85	95	104	110	113	71	5.46997685632798e-06	0.732665
ENSRNOG00000048843	Tsfm	168	337	274	294	177	226	324	302	383	411	419	247	5.46997685632798e-06	0.411564
ENSRNOG00000023065	Zfp637	434	803	572	662	504	527	507	484	561	489	604	379	5.59349651894276e-06	-0.306345
ENSRNOG00000018229	Slc45a1	596	1093	810	955	601	769	673	759	706	752	824	567	5.66775279461301e-06	-0.258874
ENSRNOG00000017349	Tbc1d10b	631	1021	925	1004	711	835	1081	1199	1053	1183	1394	854	5.92503364936926e-06	0.297741
ENSRNOG00000027761	Htatsf1	568	927	815	941	594	660	906	957	1045	905	1181	809	5.99816148773544e-06	0.272699
ENSRNOG00000054891	Cnot6	276	389	376	431	266	311	457	414	523	539	596	365	6.064468170325e-06	0.394563
ENSRNOG00000021223	Ptpra	2981	5404	4107	4491	3010	3647	3724	3515	3727	3785	4297	2883	6.12165883671053e-06	-0.196281
ENSRNOG00000003803	Zdhhc17	1246	2414	1700	1973	1349	1493	1487	1556	1573	1569	1870	1250	6.36759715658145e-06	-0.214704
ENSRNOG00000010967	Cdc37l1	1236	2264	1683	1886	1171	1457	1429	1412	1507	1412	1767	1239	6.40420774384275e-06	-0.228704
ENSRNOG00000003686	Tbl1x	736	1419	1128	1148	731	963	1221	1237	1240	1274	1599	1048	6.40512790052658e-06	0.230034
ENSRNOG00000027787	Cdc6	13	33	32	29	18	29	42	53	67	70	69	32	6.48432158544837e-06	1.01424
ENSRNOG00000023360	Fus	125	193	171	147	95	151	231	254	271	298	238	156	6.63099750318449e-06	0.619515
ENSRNOG00000002898	Nme7	354	720	482	630	425	426	419	417	452	442	470	318	6.66006796363224e-06	-0.353837
ENSRNOG00000017801	Atf4	2260	4246	3451	3366	2274	3111	3693	3646	3969	4002	5239	3130	6.70546398493566e-06	0.246975
ENSRNOG00000020595	Rps11	970	2038	1489	1794	1202	1269	1167	1329	1346	1286	1575	1029	6.71661458483176e-06	-0.263624
ENSRNOG00000011158	Ppp2r2a	727	1282	1045	1147	740	844	1198	1068	1248	1366	1576	1004	6.72225367655264e-06	0.275612
ENSRNOG00000057988	Pfkm	2089	3701	2800	3355	2114	2598	3173	3806	3454	3837	4138	2705	6.80442799828904e-06	0.251792
ENSRNOG00000007392	Atp6v1f	525	1048	770	768	555	699	607	667	649	482	663	422	6.82743476281857e-06	-0.408258
ENSRNOG00000002669	Cluh	1487	2763	2290	2451	1567	1942	2512	2528	2552	2842	3099	1958	6.84958637101248e-06	0.22134
ENSRNOG00000007029	Dnaja1	4896	9285	6583	8413	5313	5944	5947	5661	5911	5597	7946	4657	7.02008472727428e-06	-0.26916
ENSRNOG00000017438	Gfra1	1445	2830	2166	2466	1662	2009	1682	1833	2008	2007	2459	1479	7.02839976800423e-06	-0.225668
ENSRNOG00000006235	Nell2	303	582	435	558	335	418	533	626	582	605	670	444	7.10471177426851e-06	0.309054
ENSRNOG00000014722	Raph1	379	622	555	571	372	453	634	632	641	779	762	503	7.20627091628929e-06	0.327373
ENSRNOG00000048190	Rgmb	346	550	501	554	340	414	532	572	600	628	720	464	7.22661049453894e-06	0.283913
ENSRNOG00000016645	Sfmbt1	201	394	333	331	229	245	390	379	425	369	482	283	7.29034120411307e-06	0.335817
ENSRNOG00000030630	Ehmt2	478	863	725	807	536	646	840	854	834	863	1142	662	7.39854516138746e-06	0.261939
ENSRNOG00000003928	Tmco1	593	1242	1002	1048	662	778	719	716	837	755	999	624	7.40202848825653e-06	-0.278097
ENSRNOG00000001238	Rsrc2	1171	2050	1745	1898	1323	1525	1333	1239	1592	1381	1857	1203	7.41641648349889e-06	-0.271753
ENSRNOG00000028585	Tceal8	1106	2060	1488	1718	1138	1277	1266	1163	1325	1340	1639	1113	7.56994150422953e-06	-0.249626
ENSRNOG00000020068	Ndufaf3	122	209	181	167	110	144	185	210	243	228	276	184	7.60435914431716e-06	0.415514
ENSRNOG00000055984	Adrm1	284	492	425	437	303	363	481	490	475	538	681	389	7.64409377282025e-06	0.309186
ENSRNOG00000008431	Gabbr2	3123	5645	4478	4740	3229	4065	3661	3482	3940	4269	4391	3148	7.66448430186389e-06	-0.231046
ENSRNOG00000011619	Myo9a	6948	12977	9557	10912	7242	8508	8516	8783	9236	8754	10548	7120	7.71665362789991e-06	-0.170551
ENSRNOG00000012061	Prkcb	1646	3035	2355	2532	1529	1991	2642	2561	2720	2950	3287	2135	7.83755109766801e-06	0.232143
ENSRNOG00000007622	Arrdc1	263	475	380	435	284	371	283	333	319	306	363	273	7.90533660325092e-06	-0.322645
ENSRNOG00000018143	Hpdl	75	131	99	104	102	111	69	75	64	80	67	50	7.90533660325092e-06	-0.720186
ENSRNOG00000024530	Lyrm1	349	748	486	594	350	536	402	301	436	424	485	319	8.00285764590053e-06	-0.450323
ENSRNOG00000056765	Rpl10	1037	1938	1438	1747	1181	1335	1268	1382	1331	1230	1597	1006	8.05640615144438e-06	-0.242153
ENSRNOG00000009577	Ndst4	885	1636	1315	1811	818	1187	955	1051	998	885	1149	902	8.07527325759165e-06	-0.430432
ENSRNOG00000031100	Klhl1	52	106	67	83	62	54	43	41	55	41	56	34	8.15374068026267e-06	-0.738232
ENSRNOG00000010392	Nrg1	1691	3195	2584	2710	1845	2199	2124	2197	2239	2349	2518	1745	8.18136827186699e-06	-0.196744
ENSRNOG00000017863	Zeb1	986	1591	1346	1513	970	1187	1616	1477	1609	1671	1942	1242	8.30951522477171e-06	0.235975
ENSRNOG00000008761	Ncs1	1733	3483	2544	2812	1960	2517	3010	3240	3127	3175	3674	2445	8.30951522477171e-06	0.225128
ENSRNOG00000014475	Slc31a1	170	297	222	236	208	211	162	161	192	161	239	147	8.30951522477171e-06	-0.442471
ENSRNOG00000014945	Kpna3	346	659	444	546	345	384	589	553	647	674	769	436	8.3836117301807e-06	0.339197
ENSRNOG00000008966	Slco5a1	476	966	663	828	533	617	586	607	595	584	691	494	8.3836117301807e-06	-0.280028
ENSRNOG00000014568	Ndufb10	872	1485	1386	1470	958	1196	1109	1003	1125	1160	1263	847	8.49801337829265e-06	-0.271867
ENSRNOG00000005333	Azin1	2356	5004	3590	4044	2644	3151	3030	2954	3279	2981	4030	2487	8.49801337829265e-06	-0.229859
ENSRNOG00000011771	LOC100365697	497	964	663	830	506	575	819	758	981	924	1086	747	8.49801337829265e-06	0.315367
ENSRNOG00000036911	Bicd1	2097	3959	2939	3305	2201	2497	2485	2698	2758	2636	3086	2119	8.73340074580602e-06	-0.191925
ENSRNOG00000021248	Cdc25b	379	624	545	557	378	459	599	685	631	657	747	486	8.91039863604147e-06	0.277211
ENSRNOG00000002433	G3bp2	2461	4731	3250	3939	2493	3138	2986	2919	3176	3090	3775	2417	8.93026839643572e-06	-0.209829
ENSRNOG00000013836	Arhgap17	379	668	547	602	369	445	589	570	711	713	879	531	9.02772033212113e-06	0.314749
ENSRNOG00000011411	Adgrg6	1591	3139	2473	2724	1813	2069	2047	1664	2089	2048	2591	1633	9.0640664236987e-06	-0.280521
ENSRNOG00000016156	Nptxr	1331	2324	1718	1915	1274	1579	1957	1965	2343	2424	2492	1774	9.14897820637154e-06	0.263556
ENSRNOG00000015029	Dbt	444	916	688	769	516	552	554	478	612	530	670	462	9.1995400306884e-06	-0.314429
ENSRNOG00000019556	Cd9	1387	2934	1930	2375	1616	1849	1646	1539	1718	1685	2372	1443	9.22878801118858e-06	-0.303059
ENSRNOG00000057227	LOC100363372	320	579	430	468	265	335	296	329	370	314	388	264	9.23381133914813e-06	-0.371443
ENSRNOG00000007324	Plxna2	3282	6131	5319	5411	3225	4745	3796	3780	4392	4510	4443	3217	9.25076661546335e-06	-0.300059
ENSRNOG00000011777	Spag5	90	153	113	120	110	110	183	152	178	208	235	134	9.3019616027108e-06	0.541549
ENSRNOG00000006228	Pdia4	1436	2341	1939	2154	1325	1914	1588	1430	1695	1642	2055	1365	9.47473325978733e-06	-0.27973
ENSRNOG00000020580	LOC500956	234	382	297	337	220	266	378	326	434	432	476	332	9.52518382848914e-06	0.361286
ENSRNOG00000003942	Asnsd1	865	1648	1156	1366	832	1094	992	1015	1069	1078	1260	865	9.79969163409282e-06	-0.231858
ENSRNOG00000015753	Epn1	766	1413	1097	1183	756	964	1208	1232	1270	1260	1622	994	9.83162041842109e-06	0.205875
ENSRNOG00000003958	Commd10	382	748	533	609	413	483	456	428	508	492	521	347	9.89348640599576e-06	-0.28956
ENSRNOG00000025463	LOC100125362	1827	3535	2878	3041	1783	2457	2079	1909	2254	2418	2612	1974	1.0072212768066e-05	-0.302714
ENSRNOG00000010319	Lcp1	1670	3257	2443	2588	1826	2276	2051	1946	2291	2261	2598	1737	1.00868339069336e-05	-0.21416
ENSRNOG00000055226	Dab2ip	760	1307	1114	1233	767	920	1218	1294	1404	1369	1500	935	1.00945635191266e-05	0.247249
ENSRNOG00000043085	Clstn2	262	499	384	469	264	342	541	497	522	649	520	427	1.0100949394191e-05	0.434565
ENSRNOG00000005615	Gadd45a	275	499	370	481	311	376	295	324	341	346	424	241	1.03325279557217e-05	-0.325866
ENSRNOG00000003622	Cybb	199	422	357	292	296	295	167	169	263	114	257	186	1.04007509481911e-05	-0.783661
ENSRNOG00000003434	Trove2	1559	3029	2142	2484	1650	1781	1827	1865	1960	1868	2343	1583	1.04007509481911e-05	-0.22674
ENSRNOG00000020336	Ezh1	1069	1879	1530	1605	1139	1293	1656	1821	1750	1715	2070	1432	1.04119778197342e-05	0.203638
ENSRNOG00000046683	Lilrb3	4	19	30	7	21	16	2	4	5	0	1	0	1.05276889204076e-05	-3.04551
ENSRNOG00000050071	Cdc45	6	20	19	21	18	14	32	42	40	34	46	26	1.06063108001423e-05	1.06897
ENSRNOG00000008102	Dph7	82	172	111	119	81	98	149	170	168	187	192	121	1.06959386698201e-05	0.488628
ENSRNOG00000004200	Sybu	801	1469	1032	1236	807	835	846	906	962	950	1027	676	1.07251950637836e-05	-0.289978
ENSRNOG00000016377	Cep55	18	24	21	34	15	20	52	36	55	66	73	27	1.07464305607672e-05	1.11262
ENSRNOG00000003469	MAST1	1048	1948	1533	1595	968	1351	1610	1884	1806	2218	2216	1430	1.07749993937585e-05	0.317625
ENSRNOG00000001436	Ywhag	31251	55707	44607	50033	30805	39580	35926	36329	38959	42437	42191	31077	1.09326016155989e-05	-0.233701
ENSRNOG00000019659	Aspa	524	1000	742	763	599	621	552	489	658	558	815	484	1.09326016155989e-05	-0.354461
ENSRNOG00000052887	Dnajc6	2294	4416	3242	3667	2338	2904	2815	2713	3109	2966	3267	2365	1.11535224005968e-05	-0.210227
ENSRNOG00000025910	Hccs	408	784	545	618	448	471	449	413	497	491	595	386	1.12803181820312e-05	-0.299437
ENSRNOG00000016638	Gnb1	4164	7331	5597	6237	4191	4942	6063	6493	6654	6683	7731	5527	1.13265807311789e-05	0.182078
ENSRNOG00000018484	Plk3	151	300	231	235	156	183	173	155	167	183	149	109	1.16162083141755e-05	-0.50299
ENSRNOG00000028062	Arpc5	1041	1990	1393	1644	1127	1290	1225	1190	1392	1270	1539	1077	1.16306523359211e-05	-0.227811
ENSRNOG00000006766	Laptm4b	631	1217	955	916	586	769	731	690	776	752	891	594	1.1660166940474e-05	-0.27672
ENSRNOG00000007804	C1galt1	816	1510	995	1245	846	947	919	863	978	884	1084	803	1.16846880407188e-05	-0.285947
ENSRNOG00000020905	Hdac5	446	715	565	583	417	497	631	684	706	731	894	539	1.18186133975996e-05	0.277203
ENSRNOG00000011798	Mapre1	1012	1765	1230	1506	1040	1156	1119	1142	1186	1210	1394	927	1.18186133975996e-05	-0.236697
ENSRNOG00000017962	Serpinb6	7001	13237	8859	10382	7212	8295	7882	7602	8699	8810	9425	6787	1.18186133975996e-05	-0.244842
ENSRNOG00000033741	Ankrd34a	22	46	28	35	24	27	60	45	72	70	71	38	1.18445888940522e-05	0.874059
ENSRNOG00000019724	Ganab	908	1535	1340	1308	904	1129	1367	1416	1648	1499	1816	1154	1.21532594072526e-05	0.224769
ENSRNOG00000020674	Rpl27	916	1873	1314	1619	1141	1269	1116	1246	1223	1176	1511	964	1.21532594072526e-05	-0.257254
ENSRNOG00000058288	Tcf19	24	62	40	36	28	37	70	67	75	108	90	43	1.21998813940008e-05	0.907252
ENSRNOG00000007345	Amot	460	681	550	611	434	554	436	469	518	438	596	376	1.23987409718301e-05	-0.321221
ENSRNOG00000031730	Tceb1	719	1491	1118	1176	766	1058	877	840	1022	920	1033	784	1.25518838041127e-05	-0.286058
ENSRNOG00000002021	Son	6405	11619	9535	10183	6852	8316	8163	8119	8929	8348	10152	6775	1.26302235223297e-05	-0.157667
ENSRNOG00000007992	Srsf10	431	795	618	634	443	563	474	384	529	517	615	417	1.26302235223297e-05	-0.33735
ENSRNOG00000004783	Fam171b	1653	2994	2199	2497	1640	2011	1821	1915	2124	2178	2328	1546	1.26356195037346e-05	-0.214997
ENSRNOG00000001114	Wipi2	329	706	508	549	391	446	582	654	618	659	791	475	1.2726152153206e-05	0.280157
ENSRNOG00000020656	Pfkfb4	88	141	94	119	77	90	63	64	59	60	94	69	1.2726152153206e-05	-0.66473
ENSRNOG00000023150	Gpi	3132	5435	4209	4636	2917	4007	4660	5069	5132	5455	5960	3913	1.30883239096244e-05	0.21968
ENSRNOG00000009149	Jam3	672	1243	984	971	726	831	1077	1052	1115	1207	1505	933	1.31208693105139e-05	0.249776
ENSRNOG00000021681	Eea1	3415	5829	4657	5310	3524	4170	4147	4162	4326	4245	5291	3355	1.31919821144582e-05	-0.171341
ENSRNOG00000019240	Ampd2	293	506	447	485	281	382	502	454	581	617	641	449	1.34389553014096e-05	0.350763
ENSRNOG00000054391	Snurf	350	595	462	551	372	442	587	562	606	604	717	460	1.34865299502118e-05	0.257286
ENSRNOG00000000636	Rtkn2	24	41	36	38	22	33	46	57	58	83	77	52	1.36512248662694e-05	0.849321
ENSRNOG00000009588	Snph	356	649	623	590	402	456	578	731	707	763	826	527	1.38183296457807e-05	0.334055
ENSRNOG00000006327	Rcc2	416	727	525	622	363	474	651	589	772	743	868	547	1.38183296457807e-05	0.325506
ENSRNOG00000037302	Rad51	53	91	58	78	52	58	108	91	117	130	179	73	1.38557360419289e-05	0.728995
ENSRNOG00000025121	Pla2g3	184	422	301	364	223	273	224	205	230	268	302	190	1.38960254030643e-05	-0.396922
ENSRNOG00000008203	Synpr	1993	3747	2387	2931	2073	2408	1915	2082	2514	2249	2601	1965	1.39421634411708e-05	-0.307941
ENSRNOG00000020431	Matk	110	171	116	136	97	108	211	164	179	202	233	143	1.39611364433381e-05	0.519964
ENSRNOG00000009824	Irf2	157	284	232	243	161	192	293	256	300	307	333	220	1.41406398595252e-05	0.340045
ENSRNOG00000002292	Hnrnpd	270	521	367	413	277	314	499	435	510	525	551	357	1.42681528438124e-05	0.326178
ENSRNOG00000016686	Tmem167a	153	236	172	210	152	190	153	133	164	133	132	85	1.43537433086768e-05	-0.577891
ENSRNOG00000021215	Rbm8a	165	292	223	260	150	182	265	267	302	296	360	220	1.43672213187567e-05	0.33722
ENSRNOG00000001256	Atxn2	605	976	873	931	567	697	899	910	1142	1142	1259	788	1.43672213187567e-05	0.305047
ENSRNOG00000019662	Tm6sf1	1085	1919	1385	1543	1064	1266	1216	1328	1235	1238	1438	993	1.44341977256709e-05	-0.238706
ENSRNOG00000008990	Amotl1	381	654	566	566	427	520	709	644	654	811	869	530	1.44341977256709e-05	0.337217
ENSRNOG00000018371	Tubb6	107	155	152	143	91	138	207	162	241	249	336	142	1.46236553779195e-05	0.645893
ENSRNOG00000006779	Crot	936	1721	1105	1488	989	1056	1101	982	1025	1071	1099	823	1.46788051502699e-05	-0.340307
ENSRNOG00000033299	Mt-atp8	2887	3895	4193	3938	1922	3401	4874	4157	5600	6963	6372	5928	1.47876095306351e-05	0.664396
ENSRNOG00000016249	Cep85	334	575	474	493	343	436	516	548	564	636	737	453	1.4898082027732e-05	0.283193
ENSRNOG00000006539	Pex16	131	328	257	242	142	207	275	318	320	335	388	222	1.50000832811438e-05	0.430207
ENSRNOG00000010258	Vhl	360	726	568	618	414	519	419	360	507	470	579	364	1.50233869231771e-05	-0.337122
ENSRNOG00000029862	Spc24	17	28	25	20	22	16	36	33	50	53	71	41	1.52245184913126e-05	1.0381
ENSRNOG00000020915	Setd2	1761	3365	2788	2884	1834	2292	2986	2821	3112	3083	3901	2381	1.52766659130803e-05	0.205431
ENSRNOG00000032398	RGD1562136	539	1130	792	891	623	701	611	658	730	645	808	607	1.53925877221508e-05	-0.284066
ENSRNOG00000000500	Scube3	43	45	49	37	37	47	70	113	69	108	122	64	1.54698834072076e-05	0.947045
ENSRNOG00000011953	Supt16h	1622	2861	2309	2647	1753	1924	2526	2484	2869	2682	3296	2186	1.57063962909999e-05	0.198933
ENSRNOG00000011820	Acpp	1163	1753	1434	1580	1012	1250	1722	1633	2004	1936	2002	1432	1.5735485543095e-05	0.29282
ENSRNOG00000022218	Ifi44	328	716	726	582	408	441	407	379	489	387	458	304	1.5735485543095e-05	-0.478099
ENSRNOG00000001544	Cyyr1	465	1022	790	715	459	603	558	483	572	588	608	461	1.5735485543095e-05	-0.377464
ENSRNOG00000030328	Fam98a	627	1155	777	903	633	711	623	645	785	631	738	605	1.57729934697941e-05	-0.33738
ENSRNOG00000048617	Ensa	1386	2885	1990	2308	1653	1851	1761	1860	1819	1843	2232	1335	1.57729934697941e-05	-0.242426
ENSRNOG00000014456	Coq10b	296	548	413	490	306	351	340	288	374	341	424	283	1.57732671797327e-05	-0.31698
ENSRNOG00000005046	Tspan13	2294	4279	3120	3274	2265	2912	2625	2456	2900	2834	3228	2328	1.58516466255505e-05	-0.233705
ENSRNOG00000022499	Sgo1	16	16	25	22	19	16	42	35	60	59	48	29	1.59003649888251e-05	1.1391
ENSRNOG00000020284	Prkar2a	934	1748	1310	1428	912	1044	1479	1416	1570	1596	1834	1281	1.59012995626605e-05	0.232768
ENSRNOG00000015026	Arhgef11	1492	2801	2364	2432	1535	1876	2379	2461	2623	2742	3305	1956	1.59165408217657e-05	0.217461
ENSRNOG00000019661	Gdf15	3	5	4	5	2	0	10	8	14	23	40	13	1.63986143565508e-05	2.34643
ENSRNOG00000036813	Ndrg3	174	358	261	324	233	250	341	358	353	404	424	287	1.64293240284314e-05	0.348948
ENSRNOG00000049062	Trappc2b	107	224	153	171	105	131	103	112	94	83	138	102	1.64532184734963e-05	-0.570529
ENSRNOG00000015503	Otud7a	133	275	184	224	161	167	244	249	293	260	299	220	1.65589839258674e-05	0.366455
ENSRNOG00000011705	Stmn2	14746	26076	19817	22807	14677	17604	17094	16435	18129	19417	20277	14554	1.66211801048031e-05	-0.213891
ENSRNOG00000020518	Fam189b	589	989	806	864	546	668	866	883	1053	1212	1152	901	1.66211801048031e-05	0.357582
ENSRNOG00000007920	Ssbp3	506	851	682	733	454	615	747	732	903	973	1045	707	1.67413126506167e-05	0.318993
ENSRNOG00000000885	Auts2	166	279	288	259	164	207	317	252	372	380	436	265	1.6813596708325e-05	0.473318
ENSRNOG00000003699	Endov	55	106	67	82	60	73	120	102	115	116	144	96	1.69913731011158e-05	0.55495
ENSRNOG00000028545	Ahnak2	16393	31864	24648	26929	18183	22832	19718	23031	19935	22544	25020	16209	1.72202375607015e-05	-0.242199
ENSRNOG00000020296	LOC103693430	244	513	261	429	281	257	249	271	222	223	281	183	1.73035419317861e-05	-0.551929
ENSRNOG00000022274	Slc2a8	166	305	263	223	164	188	311	316	284	308	364	230	1.73077141480863e-05	0.381101
ENSRNOG00000006593	Grpel1	269	538	409	382	300	351	518	451	541	488	581	397	1.76892741772779e-05	0.316759
ENSRNOG00000030049	Znhit6	121	214	160	196	136	141	208	207	251	215	277	211	1.79131470084416e-05	0.410782
ENSRNOG00000053203	Mical3	769	1154	1218	1274	731	1005	1275	1349	1342	1433	1721	1073	1.81267979679065e-05	0.315314
ENSRNOG00000032778	Bub1	74	167	115	139	90	87	165	126	230	186	256	147	1.81324867808562e-05	0.637256
ENSRNOG00000006368	Lrrn3	590	1256	811	912	607	811	673	713	759	741	851	596	1.83645651375501e-05	-0.281828
ENSRNOG00000001608	Nxpe3	740	1741	1146	1407	940	1036	982	1019	1000	980	1246	791	1.84255347750516e-05	-0.296405
ENSRNOG00000017469	Anxa1	511	1066	731	918	698	742	657	571	689	604	865	493	1.84255347750516e-05	-0.363244
ENSRNOG00000016180	Pdp1	531	1039	676	808	536	630	591	631	628	621	719	509	1.85350348817221e-05	-0.272499
ENSRNOG00000014623	Smurf2	659	1318	971	1091	687	872	818	829	867	807	1092	638	1.87291657591978e-05	-0.235518
ENSRNOG00000014509	Sacs	11339	22153	16023	18733	11847	13895	14171	14022	15055	14767	16513	11827	1.93412392023623e-05	-0.19963
ENSRNOG00000016163	Slc1a3	217	494	367	367	283	335	283	298	282	207	257	205	1.9498778413463e-05	-0.503463
ENSRNOG00000004956	Jade2	385	662	628	554	381	481	650	659	738	651	779	545	1.9498778413463e-05	0.289937
ENSRNOG00000001346	Cops6	256	441	422	419	253	255	473	465	514	634	575	351	1.99183775354567e-05	0.469502
ENSRNOG00000004152	Lrp12	322	630	428	509	328	390	530	518	592	597	659	441	2.01252341946592e-05	0.270636
ENSRNOG00000005884	Emc7	519	1024	733	820	549	631	646	624	612	641	782	506	2.01957466890204e-05	-0.251076
ENSRNOG00000003959	Rgs18	15	28	12	27	17	16	5	8	8	7	11	7	2.0466623048212e-05	-1.39792
ENSRNOG00000023946	Tmem261	191	418	288	299	184	267	202	208	238	228	273	187	2.05293417056577e-05	-0.381002
ENSRNOG00000012654	Vps36	692	1261	886	1119	726	849	799	777	900	868	995	645	2.06952783850252e-05	-0.241156
ENSRNOG00000003147	Sqstm1	6652	12470	9808	10093	6761	8758	10405	10411	11155	11458	13175	8809	2.06952783850252e-05	0.175371
ENSRNOG00000053201	Gpcpd1	1395	2823	2073	2369	1523	1729	1611	1601	1863	1733	2116	1588	2.15872222471694e-05	-0.256323
ENSRNOG00000009033	Cntn2	2204	3936	3188	3378	2290	2780	3394	3425	3749	3921	4234	2798	2.15872222471694e-05	0.184259
ENSRNOG00000009028	Rnf126	106	208	141	150	110	129	192	222	207	214	246	136	2.16286471359144e-05	0.436083
ENSRNOG00000001816	Rfc4	78	166	130	121	79	120	161	154	188	172	196	137	2.1896132360622e-05	0.453729
ENSRNOG00000007271	Map3k9	589	1046	814	950	561	672	897	1040	1004	997	1173	740	2.20325139722484e-05	0.249288
ENSRNOG00000018337	Caly	101	151	122	124	121	125	170	194	191	189	229	151	2.22558924043599e-05	0.488124
ENSRNOG00000007842	Aup1	572	1050	845	911	588	775	906	914	996	1033	1220	799	2.22691913288096e-05	0.217576
ENSRNOG00000005115	Asf1b	1	3	2	5	0	4	4	12	22	13	23	12	2.24922244855629e-05	2.3735
ENSRNOG00000006615	Mtap	351	673	500	555	342	501	562	591	714	687	743	574	2.25810203294532e-05	0.324132
ENSRNOG00000000635	Arid5b	285	499	456	436	264	379	471	455	542	593	645	424	2.26049458679251e-05	0.342813
ENSRNOG00000048215	LOC102548682	12	19	22	14	9	19	30	21	48	52	64	36	2.31850589140303e-05	1.28867
ENSRNOG00000046479	Chaf1a	132	178	165	204	126	167	203	217	274	269	310	180	2.33442931178105e-05	0.471141
ENSRNOG00000020206	Ctsd	4319	8010	6215	6920	4687	5827	5197	5773	5597	5953	6816	4491	2.3502083565166e-05	-0.179373
ENSRNOG00000008058	Tmprss5	1082	2118	1928	2060	1337	1501	1455	1402	1529	1370	1855	1191	2.36371964114976e-05	-0.273843
ENSRNOG00000006048	Ezh2	107	206	169	170	120	137	201	211	224	227	293	142	2.36853936771537e-05	0.416969
ENSRNOG00000021392	Noc2l	268	372	377	407	234	301	465	421	503	523	530	329	2.36899159439391e-05	0.400096
ENSRNOG00000014584	Odf2	591	1044	844	902	664	756	919	948	998	1030	1287	809	2.37318856100885e-05	0.22285
ENSRNOG00000018457	Ppp2r4	1146	2054	1714	1806	1262	1399	1869	2125	1939	2034	2339	1447	2.37890905607831e-05	0.231606
ENSRNOG00000007283	Erlec1	1576	2989	2171	2509	1617	1943	2013	1849	2009	2001	2394	1538	2.42803827170489e-05	-0.203397
ENSRNOG00000002122	Lrrc8c	588	1032	827	883	543	710	861	898	1067	1121	1152	829	2.42980669471364e-05	0.284933
ENSRNOG00000045560	LOC499229	85	146	127	94	83	80	36	79	84	47	52	40	2.43797312762509e-05	-0.956132
ENSRNOG00000061764	Fmn2	129	220	213	207	127	157	216	222	252	298	307	208	2.44813378996143e-05	0.423067
ENSRNOG00000039057	Klf8	279	479	323	387	252	320	289	274	295	265	336	248	2.4750699729416e-05	-0.344787
ENSRNOG00000000262	Zfp821	192	347	274	261	165	230	330	344	327	343	409	239	2.54088949311896e-05	0.349623
ENSRNOG00000014135	Rab11fip4	932	1474	1459	1407	947	1242	1457	1633	1589	1660	1989	1255	2.54088949311896e-05	0.260552
ENSRNOG00000015516	Cbwd1	190	386	288	327	193	253	229	227	240	208	258	195	2.5436926966319e-05	-0.350702
ENSRNOG00000059827	LOC691995	113	289	146	212	167	178	265	327	272	271	372	202	2.59308666522663e-05	0.540695
ENSRNOG00000024501	Rgs3	2061	3857	2885	3257	2127	2505	2360	2555	2890	2646	2948	1949	2.59596410147044e-05	-0.208276
ENSRNOG00000031916	Timeless	33	75	75	66	52	57	84	91	130	96	142	77	2.63633603068165e-05	0.693266
ENSRNOG00000007943	Gsdma	224	483	370	360	246	283	241	277	271	191	321	225	2.63633603068165e-05	-0.44207
ENSRNOG00000010018	Clec4a3	12	34	40	31	19	34	16	9	15	5	15	8	2.64603156439983e-05	-1.39198
ENSRNOG00000009208	Pibf1	513	991	708	840	568	672	633	543	634	612	833	510	2.67301259299581e-05	-0.279735
ENSRNOG00000010217	Prrc2b	2066	3634	3078	3038	2105	2572	3237	3273	3390	3639	4203	2530	2.67301259299581e-05	0.201615
ENSRNOG00000015936	Gng5	151	288	219	237	130	186	131	191	156	151	156	115	2.69249284025035e-05	-0.504536
ENSRNOG00000000780	Ppp1r11	727	1346	985	1127	748	926	1132	1132	1292	1248	1507	910	2.69388767006505e-05	0.208975
ENSRNOG00000002246	Slc30a9	2515	4858	3465	3891	2652	2996	2990	3246	3181	3138	3811	2558	2.71127664009879e-05	-0.191294
ENSRNOG00000055305	Parvb	1475	2479	2149	2448	1461	1967	2528	2480	2913	2675	3016	1815	2.72736374872874e-05	0.269226
ENSRNOG00000007234	Cyp51	3503	7012	5254	6199	3872	4674	4279	4179	4899	4479	6021	3833	2.75324179749427e-05	-0.224126
ENSRNOG00000058842	Sptbn2	3171	5856	5061	5788	3488	4440	5573	5678	5647	6208	7022	4452	2.75324179749427e-05	0.227282
ENSRNOG00000015971	Slc12a2	3628	7171	5003	5617	3872	4327	4361	3883	4535	4258	5729	3697	2.77731538620305e-05	-0.247701
ENSRNOG00000032328	Diras2	71	137	117	113	65	85	130	146	168	149	167	111	2.82028538506553e-05	0.481562
ENSRNOG00000017151	Rnf214	674	1157	949	999	644	782	1041	1045	1134	1175	1236	845	2.83292022636646e-05	0.226052
ENSRNOG00000012944	Casp9	151	298	242	257	149	221	259	312	304	286	375	238	2.83470102045619e-05	0.341397
ENSRNOG00000048861	LOC498122	70	127	105	108	84	87	136	156	147	149	156	115	2.83470102045619e-05	0.473867
ENSRNOG00000019983	Mlx	434	847	623	736	492	586	530	492	578	559	680	469	2.85498516088117e-05	-0.255757
ENSRNOG00000057044	Garnl3	673	1148	875	1012	608	776	958	1042	1110	1136	1303	827	2.90766312068304e-05	0.233232
ENSRNOG00000036917	Amn1	185	355	288	338	204	212	232	181	223	212	218	172	2.92484508339701e-05	-0.43062
ENSRNOG00000004304	Syap1	682	1356	895	1129	721	864	822	745	856	794	1055	692	2.92781573216237e-05	-0.269981
ENSRNOG00000005480	Ybx3	381	631	576	564	426	464	671	636	664	745	1012	496	2.93264965572477e-05	0.362048
ENSRNOG00000030418	Tmem47	1505	3417	2390	2427	1742	2111	1846	1730	2117	1838	2280	1751	2.93438315879348e-05	-0.303737
ENSRNOG00000053875	Nacad	5215	9163	7127	8013	5267	6466	6178	6413	6504	7007	7746	4878	2.93909085927271e-05	-0.184652
ENSRNOG00000003919	Rps6kb1	977	2009	1406	1525	994	1098	1146	1111	1224	1156	1487	946	2.94430500418108e-05	-0.259536
ENSRNOG00000017737	Dgkz	2259	3884	2821	3192	2128	2689	3396	3356	3981	3708	4030	2775	2.97945132805041e-05	0.231892
ENSRNOG00000019826	Sil1	479	834	642	715	520	652	476	623	565	541	645	467	2.98154582290122e-05	-0.305968
ENSRNOG00000010824	Parp8	484	810	644	710	466	566	739	705	819	887	971	606	3.02958676515633e-05	0.265838
ENSRNOG00000012119	AABR07069282.1	4	10	15	12	10	17	21	26	32	44	47	21	3.07639671144001e-05	1.36535
ENSRNOG00000012940	Vps41	3856	7033	5132	6081	3983	4508	4465	4713	4980	4881	5726	3930	3.08378750760777e-05	-0.179396
ENSRNOG00000008810	Nsmf	528	906	764	774	556	693	843	810	943	886	1072	729	3.09383442335829e-05	0.229469
ENSRNOG00000024779	Polr2b	1655	3219	2267	2757	1742	1979	2095	2018	2117	2051	2504	1639	3.09394751530732e-05	-0.215015
ENSRNOG00000018117	Ndufv1	983	1856	1441	1454	1030	1275	1534	1730	1582	1687	2132	1315	3.10045380793448e-05	0.220376
ENSRNOG00000006244	Lztfl1	215	446	322	383	224	285	237	256	271	250	337	229	3.11428549544222e-05	-0.329167
ENSRNOG00000042983	Nudt21	454	868	599	709	482	553	537	551	582	529	645	433	3.11428549544222e-05	-0.248607
ENSRNOG00000029194	Dhx30	596	1073	834	906	562	761	927	990	972	1067	1172	770	3.11428549544222e-05	0.229712
ENSRNOG00000001964	Cd47	601	1065	831	863	555	663	921	953	1027	1021	1171	704	3.14422936689182e-05	0.249719
ENSRNOG00000010484	Zdhhc21	879	1755	1165	1398	902	1080	1047	1074	1093	1093	1325	869	3.14544713693123e-05	-0.226019
ENSRNOG00000002126	Ncam2	1332	2581	1894	2099	1457	1708	1737	1499	1722	1774	2022	1286	3.15434195147991e-05	-0.229242
ENSRNOG00000015202	Dnajc5	598	1215	945	1001	711	838	1015	1100	1114	1187	1262	912	3.21627286419474e-05	0.227939
ENSRNOG00000032178	Cenpa	1	5	4	6	4	0	8	12	17	12	17	11	3.22001986453252e-05	1.82305
ENSRNOG00000012995	Gpr165	14	37	29	31	13	21	47	39	49	50	49	42	3.22001986453252e-05	0.855521
ENSRNOG00000024008	Cdc25c	165	311	236	246	160	177	155	156	186	194	209	148	3.23408725800965e-05	-0.390132
ENSRNOG00000009364	Ndufb9	859	1575	1245	1398	898	1154	1465	1378	1442	1470	1756	1200	3.29245158569745e-05	0.201778
ENSRNOG00000012764	Agap3	1149	2017	1658	1652	1082	1471	1733	1941	1928	1915	2233	1427	3.31563577461485e-05	0.216207
ENSRNOG00000013322	Pola1	207	420	339	330	208	237	391	316	464	457	561	312	3.32530454229901e-05	0.435211
ENSRNOG00000020298	Bag3	1027	1585	1482	1611	897	1272	1037	1008	1009	1276	1381	930	3.32699643292607e-05	-0.337771
ENSRNOG00000015426	Purg	185	286	246	266	141	195	248	308	341	306	391	284	3.33595453220811e-05	0.421557
ENSRNOG00000005963	Rab2a	1470	2840	2053	2337	1683	1887	1828	1739	1885	1873	2338	1597	3.35342498852007e-05	-0.212169
ENSRNOG00000001854	Tmtc1	1000	1651	1424	1469	1006	1193	1457	1663	1642	1726	1822	1327	3.35630643488453e-05	0.22384
ENSRNOG00000001032	Ccz1b	469	874	612	770	477	534	535	548	544	537	635	466	3.37889984045657e-05	-0.276338
ENSRNOG00000036649	Pwwp2b	118	251	188	196	149	172	230	241	247	262	295	181	3.40793431835188e-05	0.348724
ENSRNOG00000047171	Rnf8	292	433	401	401	281	347	415	475	508	531	576	370	3.40922540951489e-05	0.314467
ENSRNOG00000053943	Cops3	1133	2291	1620	1793	1213	1478	1348	1276	1568	1434	1708	1226	3.41902545207148e-05	-0.235652
ENSRNOG00000021067	Fxyd7	2206	4074	3350	3171	2117	3110	2448	2597	2526	2909	3072	2219	3.4455268717205e-05	-0.27708
ENSRNOG00000018113	Anlnl1	0	2	1	2	4	1	9	5	22	12	13	8	3.50202561463685e-05	2.59162
ENSRNOG00000034066	Hspa8	21213	37879	29984	34839	22215	26405	26203	27695	27790	27227	33486	21924	3.5023706148008e-05	-0.159859
ENSRNOG00000020155	Mapk8	533	1016	721	852	586	657	632	628	712	680	753	529	3.51729691340122e-05	-0.236962
ENSRNOG00000028650	Inf2	345	553	620	558	395	431	636	654	683	886	949	486	3.53388153773855e-05	0.45538
ENSRNOG00000000066	Fbxo28	461	906	680	789	491	607	846	840	847	777	984	639	3.53455369052025e-05	0.242139
ENSRNOG00000050424	Nme4	267	555	428	467	300	397	351	322	344	375	424	269	3.54986088318891e-05	-0.296907
ENSRNOG00000048949	LOC102549542	748	1335	1048	1184	712	963	858	723	918	956	1013	733	3.55317045719025e-05	-0.288049
ENSRNOG00000052224	Celf6	278	450	337	370	257	312	390	478	516	463	526	330	3.56355061578673e-05	0.333839
ENSRNOG00000014562	Hnrnpf	1854	3360	2444	3100	2152	2289	2248	2251	2349	2250	2939	1822	3.56413737363299e-05	-0.229227
ENSRNOG00000002327	Gabrb1	5	11	11	11	5	12	19	27	28	21	24	18	3.58306714387645e-05	1.21984
ENSRNOG00000018690	Rgs17	330	617	494	628	330	382	373	366	367	425	476	297	3.63559247080596e-05	-0.352715
ENSRNOG00000033192	Osmr	188	255	210	266	168	139	233	323	375	334	453	255	3.71974868557232e-05	0.573497
ENSRNOG00000013236	Samd8	1252	2412	1792	2063	1333	1772	1587	1322	1669	1574	1935	1316	3.73165935060534e-05	-0.261721
ENSRNOG00000004006	Dnajb9	677	1279	906	1185	760	836	738	801	801	902	983	711	3.73165935060534e-05	-0.277517
ENSRNOG00000011652	Sppl2a	572	1180	815	980	646	692	674	621	750	687	864	623	3.7439451181192e-05	-0.29038
ENSRNOG00000001158	Abcg1	1298	2500	1814	1955	1302	1684	1522	1627	1734	1661	1908	1315	3.76055108904122e-05	-0.196365
ENSRNOG00000001982	Cblb	485	761	616	632	396	565	699	702	918	784	888	691	3.79760037889856e-05	0.348096
ENSRNOG00000016046	Hecw1	2927	5020	4074	4603	2914	3640	3468	3546	3488	3929	4313	2820	3.82982466360539e-05	-0.19578
ENSRNOG00000015401	Mapk4	143	258	216	236	173	185	272	269	270	267	315	221	3.83115052332765e-05	0.323664
ENSRNOG00000002185	Pgm2	221	402	293	306	237	283	361	386	424	351	456	323	3.8653141932423e-05	0.309975
ENSRNOG00000040257	Chmp2b	1054	1962	1431	1639	1055	1226	1224	1298	1336	1271	1620	998	3.87946977940944e-05	-0.199709
ENSRNOG00000020330	Wdr47	2446	4826	3211	3995	2428	2910	2958	2749	3194	2998	3427	2348	3.91448192305678e-05	-0.242696
ENSRNOG00000030101	Traip	8	13	9	20	4	19	26	25	37	35	39	24	3.91448192305678e-05	1.25138
ENSRNOG00000010041	Ube2g1	565	1092	744	862	562	722	659	681	704	678	852	500	3.91665131655802e-05	-0.247741
ENSRNOG00000011667	Fastk	212	359	269	268	203	253	333	372	390	345	393	270	3.92605290289451e-05	0.333933
ENSRNOG00000024603	Rps15	545	867	787	848	576	667	917	1031	944	976	1139	647	3.94597601999801e-05	0.295673
ENSRNOG00000002265	Casr	323	528	394	437	268	393	333	283	356	330	354	275	3.95415447357398e-05	-0.366309
ENSRNOG00000008580	Nbn	972	1666	1233	1445	932	1092	1125	993	1184	1109	1362	870	3.96866745369117e-05	-0.23623
ENSRNOG00000013009	Ldha	1340	2546	1764	2214	1567	1618	2257	2345	2327	2293	2892	1777	3.96882508541598e-05	0.237247
ENSRNOG00000004359	Wars	1703	3233	2463	2737	1752	2175	2705	2802	2811	2791	3339	2310	3.96882508541598e-05	0.169552
ENSRNOG00000025130	Ltk	0	5	1	2	3	1	17	7	9	12	9	10	4.06625936131535e-05	2.29168
ENSRNOG00000019036	Ldhd	69	147	118	131	83	100	148	147	155	159	186	126	4.08373481431119e-05	0.420485
ENSRNOG00000011677	Slc39a10	849	1467	1234	1220	906	1004	919	853	1020	1103	1163	852	4.08541857839114e-05	-0.268948
ENSRNOG00000016611	Hras	592	1148	855	968	655	778	1074	1024	1044	1073	1265	760	4.13909276992223e-05	0.231072
ENSRNOG00000015158	Pikfyve	2326	4308	3268	3713	2376	2735	2911	2804	2998	3008	3526	2265	4.15023649068187e-05	-0.183255
ENSRNOG00000026754	Usp47	2621	5073	3519	4380	2796	3254	3218	3231	3474	3299	4090	2728	4.15654814872715e-05	-0.194973
ENSRNOG00000004959	Actr2	1661	3190	2184	2685	1822	1930	2676	2823	2854	2799	3271	2200	4.15823443631158e-05	0.217722
ENSRNOG00000018801	Klhdc4	111	223	217	238	133	189	266	267	288	248	403	189	4.24587341959679e-05	0.48326
ENSRNOG00000004904	Pa2g4	469	771	627	708	521	496	811	738	777	909	1101	585	4.26881455622612e-05	0.346953
ENSRNOG00000020675	Ccdc97	288	546	443	495	311	424	500	566	540	551	722	396	4.2968818188449e-05	0.291088
ENSRNOG00000014277	Zdhhc13	280	500	374	462	317	340	337	266	339	297	409	263	4.316951074148e-05	-0.343383
ENSRNOG00000014462	Fnta	1492	2869	2041	2387	1704	1811	1844	1764	1849	1794	2344	1577	4.316951074148e-05	-0.227106
ENSRNOG00000016751	Slc25a28	167	337	267	273	173	259	340	278	405	323	427	303	4.32459954952697e-05	0.408394
ENSRNOG00000005391	Prex2	1619	3067	2231	2564	1788	1908	2028	1982	1976	1942	2576	1524	4.39705695014827e-05	-0.223609
ENSRNOG00000018686	Atxn2l	536	879	780	838	523	644	771	848	943	953	1094	703	4.40456473666514e-05	0.244228
ENSRNOG00000035627	Mir325	33	83	54	83	54	60	34	42	36	23	53	25	4.40456473666514e-05	-0.872719
ENSRNOG00000004937	Csmd3	260	473	346	411	241	311	307	284	286	306	312	223	4.436916108868e-05	-0.33186
ENSRNOG00000021177	Cox8a	384	698	540	578	347	506	367	321	479	453	445	368	4.436916108868e-05	-0.406848
ENSRNOG00000057059	AABR07018857.1	237	489	364	429	257	328	284	320	289	293	380	241	4.51301633122658e-05	-0.303763
ENSRNOG00000019914	Fam57b	643	1233	994	1048	699	972	737	823	803	936	895	647	4.51399191161398e-05	-0.292734
ENSRNOG00000010732	RGD1561590	503	916	677	746	472	541	582	526	561	560	714	439	4.51419176808668e-05	-0.276088
ENSRNOG00000010793	Spryd3	963	1928	1520	1529	1127	1337	1582	1898	1772	1776	2096	1344	4.54184564137925e-05	0.227552
ENSRNOG00000050298	Rfng	189	378	301	298	202	204	337	367	356	390	486	245	4.55518647191727e-05	0.380727
ENSRNOG00000050510	Rab1b	1304	2463	1935	2013	1321	1638	1496	1660	1799	1645	2041	1328	4.58327881689612e-05	-0.186044
ENSRNOG00000015437	Tmem14c	600	1262	1019	961	633	885	752	683	808	786	963	651	4.58447279319775e-05	-0.287293
ENSRNOG00000013657	Stmn3	6293	11665	8619	10195	6742	7945	10386	10813	10121	11814	13237	7882	4.59692607007612e-05	0.227546
ENSRNOG00000029260	Pitpnm2	969	1765	1562	1571	981	1371	1607	1578	1846	1975	2119	1363	4.63123348265341e-05	0.261813
ENSRNOG00000057713	Cav2	485	953	678	737	540	643	543	442	572	519	750	516	4.69201315567196e-05	-0.360302
ENSRNOG00000017029	Snx1	464	837	574	737	507	585	529	539	604	536	652	426	4.73678148096149e-05	-0.265653
ENSRNOG00000003983	Pfdn2	246	398	344	377	228	306	397	352	445	533	569	372	4.82348896192034e-05	0.395294
ENSRNOG00000011394	Kif3c	2929	5001	4238	4607	2899	3718	4522	4649	4829	5208	5676	3637	4.83968542468976e-05	0.19311
ENSRNOG00000010472	Ccdc32	472	969	721	948	572	703	557	707	615	594	710	499	4.87128581476041e-05	-0.331841
ENSRNOG00000018653	Pfdn1	1406	3003	1996	2371	1555	1807	1808	1694	1876	1759	2314	1443	5.18593461442106e-05	-0.236673
ENSRNOG00000019968	Trim8	614	1068	904	973	634	746	993	1003	1074	1001	1297	752	5.27215595943727e-05	0.214362
ENSRNOG00000001241	Iqce	110	206	171	175	139	151	218	228	222	237	244	167	5.2956928311085e-05	0.37534
ENSRNOG00000059605	Ddn	124	246	150	130	117	107	192	306	248	230	360	162	5.30126057806004e-05	0.674412
ENSRNOG00000007090	Cacna1c	815	1516	1133	1337	873	1012	1266	1360	1437	1435	1569	1064	5.3606571230838e-05	0.194688
ENSRNOG00000010993	Dpm1	410	890	596	722	422	549	494	527	558	516	607	407	5.3606571230838e-05	-0.283449
ENSRNOG00000053557	LOC102553386	487	1016	738	727	549	568	564	552	662	516	736	455	5.40717292874415e-05	-0.315227
ENSRNOG00000012942	Satb1	430	702	615	662	409	535	692	679	692	704	864	589	5.40717292874415e-05	0.240473
ENSRNOG00000012015	Lrrc49	2063	3897	3046	3338	2199	2616	2542	2748	2824	2765	3071	2194	5.40728761867602e-05	-0.171596
ENSRNOG00000057996	Phactr3	267	382	311	406	284	283	458	464	469	388	549	385	5.40728761867602e-05	0.387224
ENSRNOG00000052802	Aldoa	6422	11874	9412	10252	6444	8639	10135	10193	11017	12004	12623	8773	5.41264640227188e-05	0.203167
ENSRNOG00000000304	Cd164	3341	6084	4360	5188	3257	3610	3752	3864	4014	4012	4811	3226	5.50548026872836e-05	-0.210503
ENSRNOG00000006975	Wasl	1003	2005	1543	1686	1051	1312	1683	1578	1912	1785	2132	1541	5.6156039846064e-05	0.227632
ENSRNOG00000006304	Mdm2	637	1206	817	1015	546	610	1064	896	1265	1187	1500	880	5.71912117379288e-05	0.410055
ENSRNOG00000008065	Wwc1	57	119	101	99	94	89	147	149	140	147	157	120	5.7329633324129e-05	0.530065
ENSRNOG00000019529	Btbd1	1684	3246	2321	2603	1807	2039	2100	2029	2224	2171	2492	1729	5.77326578447433e-05	-0.189015
ENSRNOG00000006331	Elovl5	1778	3659	2653	2987	1918	2355	2190	2003	2509	2491	2772	1845	5.81646795030916e-05	-0.233139
ENSRNOG00000023533	Fam69a	274	502	344	397	289	347	305	310	336	315	372	250	5.81889449354075e-05	-0.280629
ENSRNOG00000037580	Psmd8	885	1538	1180	1286	883	1052	961	1016	1102	1115	1281	881	5.81889449354075e-05	-0.194183
ENSRNOG00000009722	Chd3	1206	1976	1905	1719	1221	1492	1919	1903	2112	2120	2393	1548	5.83499907738651e-05	0.235785
ENSRNOG00000016352	Cbfa2t2	103	180	178	176	123	160	225	208	224	209	253	170	5.84763593321517e-05	0.393287
ENSRNOG00000037352	RGD1562747	195	337	254	250	183	222	309	294	317	371	381	296	5.85455470222841e-05	0.361961
ENSRNOG00000023338	Tspan2	835	1672	1122	1173	917	1085	964	950	1096	1042	1209	822	5.85455470222841e-05	-0.250096
ENSRNOG00000013288	Xpo7	772	1462	1087	1225	885	963	1241	1315	1452	1319	1642	969	5.86239102616962e-05	0.217079
ENSRNOG00000002940	Ankrd17	5676	10230	8185	8982	5717	7203	7028	6897	7605	7545	8878	5957	5.99210782816958e-05	-0.154583
ENSRNOG00000011849	Ndufs1	2965	5769	4188	5004	3168	3660	3836	3718	4015	3765	4704	2995	5.99210782816958e-05	-0.188089
ENSRNOG00000042878	Wdr74	138	251	210	207	145	149	261	279	254	255	289	182	6.01071425106246e-05	0.377771
ENSRNOG00000054314	Kcng1	62	106	114	108	71	74	120	155	117	196	194	115	6.02186093412639e-05	0.6494
ENSRNOG00000058130	Pym1	90	180	158	164	105	128	183	173	210	214	237	141	6.0842631796941e-05	0.398794
ENSRNOG00000011381	Acsbg1	1397	2504	2071	2196	1393	1838	1794	1760	1784	1705	2176	1335	6.1400532225711e-05	-0.201866
ENSRNOG00000049033	Racgap1	251	532	352	374	232	286	451	440	457	568	517	359	6.1400532225711e-05	0.388909
ENSRNOG00000042340	LOC679894	440	830	700	738	500	580	543	511	596	559	749	453	6.15706967531507e-05	-0.243418
ENSRNOG00000032798	Slco3a1	114	198	205	193	91	158	238	197	278	342	271	211	6.16374679914877e-05	0.604596
ENSRNOG00000003326	Rrn3	534	1125	803	852	560	637	832	916	1019	959	1213	756	6.16408176220641e-05	0.253587
ENSRNOG00000045992	Tlr8	45	117	82	77	66	67	40	37	66	21	45	38	6.19564496552201e-05	-0.949081
ENSRNOG00000016105	Xrcc5	548	1024	734	915	587	697	676	592	674	715	827	534	6.33627497728462e-05	-0.253719
ENSRNOG00000013461	Ralbp1	1376	2427	1867	2076	1428	1675	2107	2363	2190	2184	2745	1687	6.35534610689367e-05	0.196408
ENSRNOG00000005277	Ptprv	14	18	24	24	26	17	39	29	71	59	65	39	6.36595873572942e-05	1.16277
ENSRNOG00000011463	Psmb2	390	748	505	614	341	460	409	455	469	401	537	330	6.43034242051749e-05	-0.315786
ENSRNOG00000009090	Dad1	499	1093	807	882	543	683	664	595	636	710	804	507	6.61330848596384e-05	-0.28032
ENSRNOG00000040297	Ttc37	2203	4379	3221	3651	2413	2688	2787	2552	3070	2895	3399	2308	6.6371487975132e-05	-0.207138
ENSRNOG00000006868	Ube2z	692	1217	933	1155	646	906	1128	1129	1240	1148	1355	921	6.65067754474125e-05	0.232762
ENSRNOG00000001449	Pom121	159	280	272	238	153	199	257	302	286	304	370	245	6.68021551098029e-05	0.349614
ENSRNOG00000020474	Pin1	741	1349	1046	1173	803	966	877	941	897	1013	1164	703	6.71230177030025e-05	-0.21341
ENSRNOG00000019163	Syt6	498	810	595	762	485	547	800	709	936	786	954	738	6.75474106619074e-05	0.32412
ENSRNOG00000010204	Tmem9	217	370	280	285	238	209	337	433	346	379	445	316	6.75883508023508e-05	0.402509
ENSRNOG00000017417	Gabarap	993	1984	1453	1526	973	1402	1042	1000	1200	1118	1322	1157	6.76333830083663e-05	-0.353924
ENSRNOG00000054008	Scamp5	162	288	269	234	166	194	295	301	290	441	383	242	6.76333830083663e-05	0.47982
ENSRNOG00000014702	Elovl2	1810	3552	2581	2960	1854	2250	2314	2148	2405	2327	2484	1857	6.76333830083663e-05	-0.2246
ENSRNOG00000003174	Tapt1	407	767	608	649	468	533	514	487	507	526	652	425	6.76661430510336e-05	-0.232592
ENSRNOG00000001415	Ap1s1	434	750	615	641	443	539	483	510	534	510	616	452	6.79366221937473e-05	-0.230386
ENSRNOG00000019418	Lrrc4b	740	1255	1157	1170	702	911	870	811	896	875	1131	732	6.91553406119783e-05	-0.248903
ENSRNOG00000006931	Eepd1	1013	1910	1372	1536	1077	1184	1675	1579	1682	1814	1934	1323	6.92049023473393e-05	0.220072
ENSRNOG00000011989	Vat1l	4415	8233	6238	7278	4683	5734	5505	5761	5690	6111	6885	4621	6.95265978320203e-05	-0.167788
ENSRNOG00000018849	Tcerg1	1951	3689	2821	3094	2014	2399	2420	2477	2539	2643	3066	1990	6.9596567537642e-05	-0.163557
ENSRNOG00000011231	Cntnap4	169	290	267	255	186	195	275	300	343	322	342	240	6.9596567537642e-05	0.327971
ENSRNOG00000038012	Commd6	299	508	450	513	313	335	291	395	335	328	417	234	6.99239875748509e-05	-0.368138
ENSRNOG00000055446	Amfr	809	1528	1260	1263	948	1061	1355	1356	1474	1499	1635	1101	7.00579092410145e-05	0.202741
ENSRNOG00000004682	Parpbp	8	16	16	9	12	16	39	14	32	47	46	38	7.01279768361608e-05	1.38485
ENSRNOG00000051615	LOC100360316	503	859	720	745	548	611	791	746	876	897	1076	660	7.04428375598011e-05	0.24151
ENSRNOG00000004482	Ccdc88c	86	170	180	190	122	123	168	201	242	271	324	174	7.0451559386506e-05	0.565073
ENSRNOG00000009351	Srp68	113	161	136	158	97	136	193	188	178	219	238	144	7.0451559386506e-05	0.435034
ENSRNOG00000012830	Paqr8	324	572	427	480	296	405	355	356	354	364	452	316	7.06238696916201e-05	-0.276244
ENSRNOG00000014727	Fahd1	127	250	187	207	129	185	131	149	142	126	170	136	7.08613615841925e-05	-0.427188
ENSRNOG00000046794	Khdrbs1	431	690	560	661	357	462	653	619	766	773	852	530	7.1158716853516e-05	0.31587
ENSRNOG00000011194	Tpp2	1245	2637	1726	2159	1419	1560	1564	1505	1676	1563	1930	1340	7.14274026592926e-05	-0.243397
ENSRNOG00000017500	Mtss1l	401	772	698	669	381	573	762	695	784	829	942	580	7.14310847775184e-05	0.310474
ENSRNOG00000014742	Ankrd13b	164	300	237	285	176	201	278	341	307	319	413	211	7.15646268213963e-05	0.359898
ENSRNOG00000019868	Psma5	671	1336	952	1138	780	901	822	878	836	902	1133	659	7.21349467707313e-05	-0.235184
ENSRNOG00000017907	Ube2i	285	586	449	512	310	394	373	358	363	330	485	264	7.21389824426948e-05	-0.309845
ENSRNOG00000032034	Supt5h	1551	2713	2301	2461	1598	1979	2330	2474	2702	2599	3026	1960	7.22499736914494e-05	0.16754
ENSRNOG00000005823	Utp20	756	1564	1131	1437	885	1031	1419	1314	1599	1378	1927	1096	7.31497964388951e-05	0.272305
ENSRNOG00000010512	Yipf1	322	597	403	486	302	404	320	384	372	346	422	313	7.32682754524331e-05	-0.304912
ENSRNOG00000047493	Slco1a4	707	1442	1178	1173	803	913	832	724	1028	910	925	767	7.34275837379897e-05	-0.335309
ENSRNOG00000002536	C1galt1c1	529	1068	766	986	646	672	666	659	697	662	885	544	7.38349620972653e-05	-0.269673
ENSRNOG00000059106	AABR07065531.24	81	146	89	119	73	116	71	49	77	75	87	65	7.40161343430648e-05	-0.644798
ENSRNOG00000024019	Ccdc6	344	535	476	561	369	447	544	591	589	593	709	487	7.40273488549002e-05	0.266107
ENSRNOG00000008490	Cwc15	1605	3137	2404	2737	1713	2036	2125	1989	2156	2094	2651	1639	7.4038052150279e-05	-0.192295
ENSRNOG00000019276	RGD735029	420	756	616	697	486	621	517	516	554	561	658	422	7.43127348522803e-05	-0.250855
ENSRNOG00000026425	Ppp6r2	689	1277	1010	1046	667	907	1102	1095	1191	1265	1372	890	7.60129825035853e-05	0.217428
ENSRNOG00000056411	hist1h2ail2	4	13	10	9	8	8	25	14	16	28	37	21	7.74690217572723e-05	1.33782
ENSRNOG00000037967	Thap7	68	140	101	110	70	108	123	169	144	152	184	116	7.82358685681214e-05	0.484219
ENSRNOG00000024757	Endod1	1594	2959	2325	2413	1616	2152	1883	2033	1997	2186	2294	1622	7.87025982003784e-05	-0.206069
ENSRNOG00000025815	Cdr2l	1783	3203	2560	2697	1878	2356	2092	2168	2119	2461	2703	1844	7.96204297961385e-05	-0.204146
ENSRNOG00000024863	Fam76b	400	766	585	617	463	514	488	479	542	506	626	350	8.00393398327235e-05	-0.256623
ENSRNOG00000004440	Fignl1	14	40	21	29	13	22	36	38	52	43	64	35	8.04049380788179e-05	0.86349
ENSRNOG00000032828	Mapk8ip2	2714	5114	3850	4390	3007	3595	3370	3695	3517	3754	4125	2745	8.12651831012052e-05	-0.185119
ENSRNOG00000002999	Timmdc1	213	388	266	311	208	241	378	333	376	326	453	292	8.17361502717464e-05	0.318386
ENSRNOG00000012121	Sdf2	341	696	542	590	409	497	387	480	463	430	543	387	8.18252660870444e-05	-0.278537
ENSRNOG00000023356	Eif5b	368	496	484	568	338	451	604	586	604	614	883	474	8.1867219697951e-05	0.364449
ENSRNOG00000000231	Kctd17	356	719	555	652	408	500	602	672	681	710	869	504	8.2894533832102e-05	0.250372
ENSRNOG00000022429	RGD1312005	120	147	137	170	97	101	173	160	231	221	244	180	8.32363070702697e-05	0.546039
ENSRNOG00000043210	Ppp3r1	1677	3237	2308	2635	1548	1921	1811	2023	2099	2069	2414	1610	8.36022689391865e-05	-0.226778
ENSRNOG00000026589	Dpy19l1	1015	1806	1424	1684	985	1260	1287	1127	1223	1271	1474	1002	8.41529486149519e-05	-0.230982
ENSRNOG00000020318	Pnkp	83	165	140	133	109	117	166	204	194	177	200	133	8.42093152159931e-05	0.432196
ENSRNOG00000001129	Fbxo21	661	1115	965	987	627	803	994	1083	1116	1075	1217	854	8.44862509619655e-05	0.208226
ENSRNOG00000012810	Rfesd	189	408	288	303	153	266	304	377	393	410	495	290	8.46234665969837e-05	0.41965
ENSRNOG00000055450	Ckmt2	53	100	94	86	63	77	46	61	38	57	24	27	8.46521623506084e-05	-0.975888
ENSRNOG00000029784	Pak1	1824	3412	2593	2863	2050	2428	2375	2420	2371	2379	2868	1773	8.50565033875977e-05	-0.190183
ENSRNOG00000009790	Kcnk3	42	63	52	59	37	62	73	105	110	109	100	58	8.53006434580237e-05	0.712595
ENSRNOG00000042860	Pappa2	142	238	226	171	137	205	286	331	210	348	341	271	8.71112248174338e-05	0.586059
ENSRNOG00000052725	RGD1566029	319	567	570	568	378	479	598	637	712	712	692	498	8.75055905389759e-05	0.32768
ENSRNOG00000052594	Hist1h2ak	9	20	27	11	7	11	26	25	48	37	43	29	8.79365718347304e-05	1.20381
ENSRNOG00000020945	Ms4a1	3	6	21	3	5	4	0	1	1	0	0	0	8.80253234427034e-05	-4.03015
ENSRNOG00000052343	Eif4e	1390	2591	1913	2172	1344	1775	1620	1494	1816	1651	2037	1476	8.81629141244597e-05	-0.229972
ENSRNOG00000050767	Nrn1	3780	7053	5257	5916	3934	4687	4309	4212	5256	4924	5489	3956	8.86835475019505e-05	-0.206937
ENSRNOG00000001313	Gnaz	650	1205	957	1011	613	846	1076	1060	1097	1333	1384	843	8.95038208041095e-05	0.274995
ENSRNOG00000027194	Sgsm2	348	706	563	581	407	484	622	663	668	611	808	495	9.01507263117646e-05	0.234824
ENSRNOG00000004505	Nfic	244	387	399	362	223	291	386	432	486	632	527	350	9.01587386107355e-05	0.467201
ENSRNOG00000010421	Wdr91	204	378	286	302	193	254	324	348	378	391	416	256	9.08744262470034e-05	0.296256
ENSRNOG00000016196	Dlgap1	284	505	415	426	295	332	453	492	471	485	574	367	9.12789630015464e-05	0.241579
ENSRNOG00000002036	Paxbp1	267	500	380	426	287	336	414	489	466	475	551	371	9.23221198660172e-05	0.243904
ENSRNOG00000052753	AABR07049961.1	1	0	2	1	0	1	4	7	8	6	11	3	9.25395802863793e-05	2.68425
ENSRNOG00000027156	Morn4	89	142	134	144	69	102	158	170	188	194	172	132	9.27014208512942e-05	0.493839
ENSRNOG00000014525	Hspd1	3365	6428	4618	5644	3699	4235	4341	4020	4431	4348	5419	3488	9.31282071447237e-05	-0.19113
ENSRNOG00000002360	Gabrg1	861	2278	1422	1510	1085	1277	981	1118	1258	1144	1527	949	9.39054633182475e-05	-0.344879
ENSRNOG00000015215	Cript	642	1250	923	1142	785	798	797	803	890	823	1022	657	9.4000543509426e-05	-0.239656
ENSRNOG00000020425	Stim1	713	1167	996	982	694	847	1047	1122	1224	1184	1361	824	9.48410213893535e-05	0.225326
ENSRNOG00000018320	Rps15a	1115	2404	1802	1869	1340	1515	1941	1914	2118	2035	2643	1697	9.50221770341565e-05	0.214088
ENSRNOG00000007374	Tac1	1908	4372	2796	3445	1965	2576	2224	2072	2630	2690	2968	1818	9.61928630681364e-05	-0.315732
ENSRNOG00000028505	Rps18	343	718	571	606	451	491	677	596	721	679	838	585	9.63310199764756e-05	0.278969
ENSRNOG00000001439	Srrm3	346	610	543	475	327	441	539	565	603	717	748	481	9.65861451502905e-05	0.321331
ENSRNOG00000010783	Mak16	266	409	357	470	332	354	478	507	542	478	675	372	9.66495164024172e-05	0.368267
ENSRNOG00000053889	Celsr3	668	1134	908	1006	629	895	1080	1104	1138	1167	1214	880	9.67254327117895e-05	0.240592
ENSRNOG00000059786	AC107531.3	195	374	335	302	199	280	361	699	398	470	525	306	9.68829981207799e-05	0.622837
ENSRNOG00000037225	Tyms	71	154	96	135	78	98	138	133	175	169	219	115	9.81423851446155e-05	0.496028
ENSRNOG00000051563	Giot1	108	214	153	165	120	131	128	120	99	112	131	97	9.85845641470216e-05	-0.458092
ENSRNOG00000018282	Gda	1081	2337	1603	1797	1374	1446	1472	1313	1367	1371	1834	1118	9.85845641470216e-05	-0.272792
ENSRNOG00000046644	Prelid3b	225	452	328	367	242	306	395	362	424	430	501	340	0.000100031019966454	0.266241
ENSRNOG00000046502	Lonp1	910	1462	1209	1515	901	1144	1415	1439	1534	1480	1807	1182	0.00010084861909011	0.216029
ENSRNOG00000019681	Pold1	37	55	50	63	42	47	67	73	104	84	106	62	0.000101786773584871	0.650498
ENSRNOG00000004487	Nek2	3	2	4	5	2	2	13	3	26	14	19	17	0.000101786773584871	2.21136
ENSRNOG00000015953	Oaz2	323	657	497	501	352	417	601	640	616	599	642	441	0.000101786773584871	0.283156
ENSRNOG00000040166	Ankrd34b	38	72	65	60	55	44	95	78	97	93	125	64	0.000102907661076267	0.622392
ENSRNOG00000038044	Tsc22d2	490	918	717	807	525	561	574	563	655	600	684	509	0.000102946731128841	-0.24766
ENSRNOG00000001229	Col18a1	412	731	705	765	514	656	900	720	974	959	1296	614	0.000103535435797259	0.418603
ENSRNOG00000012616	Ppt1	1455	2997	2196	2347	1474	1948	1824	1771	1917	1970	2401	1491	0.000103899021231076	-0.208184
ENSRNOG00000004517	Igf1	140	266	281	300	179	235	150	116	188	98	241	135	0.000104662447736694	-0.690381
ENSRNOG00000022837	Slc25a40	172	315	250	270	178	196	179	183	218	184	253	158	0.00010511382926405	-0.32321
ENSRNOG00000006639	Scn9a	11326	21615	14282	18029	11350	13586	12678	13102	14708	14257	15645	11393	0.000105930352754871	-0.220938
ENSRNOG00000017295	Sh3glb2	1015	1930	1382	1507	1145	1343	1646	1785	1676	1866	2113	1309	0.000106305305696727	0.226101
ENSRNOG00000054746	AABR07036645.1	159	294	189	246	199	214	187	159	184	178	209	120	0.000106689461265483	-0.427442
ENSRNOG00000011199	Parp6	972	1746	1337	1475	944	1191	1388	1515	1697	1663	1813	1270	0.000106689461265483	0.198649
ENSRNOG00000006499	Cops5	1002	2027	1446	1692	1127	1295	1302	1293	1385	1302	1495	1092	0.000106689461265483	-0.206222
ENSRNOG00000019689	Vwf	261	432	505	459	303	319	540	733	548	454	678	501	0.00010876994922377	0.514347
ENSRNOG00000003559	Ccdc112	165	266	243	267	195	217	287	287	308	315	383	226	0.00010876994922377	0.317089
ENSRNOG00000048172	Rac3	154	316	246	270	168	204	254	328	303	281	390	273	0.00010916138403713	0.346837
ENSRNOG00000050233	Cchcr1	165	299	265	265	179	179	264	350	332	305	352	241	0.000109321462715736	0.360006
ENSRNOG00000009552	Serinc3	3387	6287	4791	5070	3474	4103	3894	3691	4392	4119	4708	3722	0.000109434150259976	-0.224866
ENSRNOG00000010663	Col6a5	210	397	308	357	235	315	365	376	551	395	489	379	0.000109446712316527	0.400801
ENSRNOG00000016302	Cnnm1	320	519	423	452	273	373	481	464	503	634	685	430	0.000109756482053972	0.343174
ENSRNOG00000049181	Sh2b1	164	290	212	269	180	217	277	322	347	277	348	228	0.000110420655561603	0.340466
ENSRNOG00000018007	Gtf2h5	261	544	366	474	334	317	343	330	321	298	366	231	0.0001107661309787	-0.36607
ENSRNOG00000022778	Pphln1	561	1039	730	883	586	710	888	845	1041	991	1124	744	0.000111608331306267	0.230968
ENSRNOG00000015133	Kmt2a	1741	2947	2685	2632	1820	2194	2585	2725	2999	2830	3594	2393	0.000112077881908057	0.193371
ENSRNOG00000001613	Zbtb11	924	1679	1358	1606	1031	1126	1127	1072	1306	1120	1463	948	0.00011232303469481	-0.224804
ENSRNOG00000002818	Eftud2	697	1171	999	1096	728	900	1182	1049	1139	1239	1465	923	0.000112669855699612	0.227611
ENSRNOG00000006895	Vps53	575	1105	852	939	565	756	972	904	1012	1036	1187	780	0.000113745038202087	0.213599
ENSRNOG00000015383	Asxl3	125	231	188	207	139	178	238	278	247	373	299	180	0.000113784644033548	0.502364
ENSRNOG00000014565	Lcmt1	340	651	536	540	345	463	587	570	576	638	776	486	0.00011623488946067	0.249381
ENSRNOG00000006513	Borcs6	115	211	193	185	149	166	216	214	230	239	315	194	0.000116626049715597	0.368809
ENSRNOG00000011471	Fgf9	317	657	533	573	381	430	395	343	426	479	507	287	0.000116778760974368	-0.334994
ENSRNOG00000010452	Cycs	1847	3600	2241	3069	1910	2167	2240	2131	2241	2033	2641	1744	0.000116778760974368	-0.268376
ENSRNOG00000056753	Hectd2	287	558	414	526	297	358	354	290	344	315	372	315	0.000117817446225675	-0.365411
ENSRNOG00000055319	Mrfap1	2558	4998	3603	4265	2624	3275	4158	4069	4164	4723	5469	3477	0.000117991729243996	0.206118
ENSRNOG00000000420	Nelfe	147	285	220	249	172	188	270	303	280	312	328	198	0.000118155502900048	0.332975
ENSRNOG00000047211	Fzd3	501	967	659	785	502	623	606	561	660	613	714	465	0.000118204251220316	-0.24335
ENSRNOG00000020232	Rit1	809	1430	1097	1282	812	959	1233	1213	1330	1281	1594	1073	0.000118372787878121	0.184731
ENSRNOG00000028884	Atp5l	806	1500	1265	1219	873	1034	902	698	1012	966	1120	878	0.00011870423229218	-0.347513
ENSRNOG00000003606	AABR07014550.1	289	600	360	492	360	356	313	386	324	290	422	233	0.00011870423229218	-0.412318
ENSRNOG00000038883	LOC294154	1643	2938	2288	2338	1682	1997	2495	2475	2592	2594	3196	2079	0.000119791278851548	0.167212
ENSRNOG00000002828	Tob1	144	213	177	214	136	130	208	229	244	299	351	182	0.000120620557783577	0.47005
ENSRNOG00000002642	Ptges3	1990	3756	2714	2927	2057	2271	2375	2119	2467	2391	2833	2058	0.000123035272299105	-0.224849
ENSRNOG00000026679	Scn4b	5420	10892	7786	8468	5624	7185	8228	9191	9520	9336	10671	7468	0.000123132792158838	0.182008
ENSRNOG00000024277	Card11	50	78	77	88	56	81	36	39	61	27	60	42	0.000125266520545964	-0.798394
ENSRNOG00000020706	Kcnn3	289	519	497	528	282	411	338	298	363	381	436	289	0.000125266520545964	-0.347681
ENSRNOG00000001185	RGD1311899	1361	2267	1825	2100	1399	1701	2101	2156	2195	2300	2621	1624	0.000125607999561953	0.189042
ENSRNOG00000026953	Gpr88	59	142	86	102	74	105	157	135	173	118	170	141	0.000126822458939296	0.578964
ENSRNOG00000011882	Gab2	267	467	353	346	255	318	381	407	489	461	512	385	0.000126847405979357	0.303433
ENSRNOG00000020701	Brca1	193	326	252	305	176	231	337	270	390	500	455	275	0.000127463379192339	0.491626
ENSRNOG00000057284	Cenpb	271	416	385	358	259	278	401	427	488	406	525	356	0.000128292864198567	0.307473
ENSRNOG00000026974	Dbndd1	79	152	121	109	72	120	141	162	146	181	208	128	0.000129721124548706	0.474045
ENSRNOG00000009772	Kirrel3	236	375	306	343	233	282	347	387	441	391	464	286	0.000131091920016011	0.286283
ENSRNOG00000024832	Gpr158	2978	5513	4339	4876	2923	4108	3440	3606	3909	3980	4483	3261	0.000131391282888728	-0.206828
ENSRNOG00000017210	Slc22a23	1002	1902	1499	1536	1029	1343	1139	1209	1324	1388	1563	1057	0.000133925614009685	-0.201423
ENSRNOG00000012927	Rrp9	72	127	97	86	79	86	128	175	137	133	158	112	0.000135052160818329	0.529723
ENSRNOG00000004165	Prkd1	204	313	261	266	170	205	291	307	349	327	380	237	0.000135939044268508	0.319251
ENSRNOG00000018345	Abce1	1616	3142	2262	2736	1759	1988	2052	2051	2201	2065	2596	1657	0.000136830459653344	-0.182963
ENSRNOG00000052407	Btk	11	23	32	20	19	19	6	6	11	3	14	10	0.000139095588406294	-1.39382
ENSRNOG00000053288	Ank3	6096	9869	8236	9297	5575	7156	8701	8897	9732	10281	11747	7450	0.000139351624645475	0.201813
ENSRNOG00000060440	AABR07055333.1	217	524	298	439	270	326	505	509	441	433	588	396	0.000139983822847351	0.398426
ENSRNOG00000004794	Rtn1	4478	8296	6128	7265	4421	5566	5500	5457	5727	6069	6679	4383	0.000140716763566527	-0.181051
ENSRNOG00000014331	Zfp717	922	1797	1365	1489	953	1082	1118	1093	1220	1186	1408	976	0.000140716763566527	-0.201423
ENSRNOG00000018448	LOC100911402	1713	3081	2417	2519	1640	2388	1938	1799	1986	2389	2321	1599	0.000141656217907518	-0.28199
ENSRNOG00000015229	Zc3h4	270	510	458	450	281	358	467	466	533	494	575	409	0.000143688811830775	0.254131
ENSRNOG00000017940	Rere	702	1179	1143	1121	710	970	1161	1182	1246	1355	1491	944	0.000143823788802493	0.24648
ENSRNOG00000045948	Arl10	26	51	30	45	29	24	64	80	62	45	77	50	0.000145230921703487	0.797324
ENSRNOG00000009990	Zranb2	2467	4493	3416	3665	2635	2930	2960	2858	3294	3031	3863	2530	0.000147239521926995	-0.173551
ENSRNOG00000011375	Tsc2	608	1123	971	1010	606	793	990	1005	1144	1064	1353	789	0.000147400724618498	0.2215
ENSRNOG00000008613	Gatad1	386	778	608	594	422	531	453	498	506	519	614	408	0.000147461158398499	-0.233955
ENSRNOG00000019489	Armt1	307	537	459	477	312	364	349	296	358	389	389	313	0.000147713117483421	-0.31409
ENSRNOG00000017496	Cnp	1143	2220	1723	1940	1287	1494	1538	1345	1508	1490	1905	1230	0.00014773143369384	-0.207945
ENSRNOG00000018194	Srrm1	762	1318	1180	1064	729	969	1101	1237	1305	1380	1613	998	0.00014773143369384	0.246381
ENSRNOG00000027839	Ptk2b	261	395	341	400	251	265	419	425	437	427	466	337	0.000147828536332852	0.300871
ENSRNOG00000031995	Smim15	440	790	578	610	414	491	475	394	522	499	603	397	0.000148370440158686	-0.290985
ENSRNOG00000010543	Srpra	1170	2181	1687	1876	1225	1446	1408	1546	1466	1486	1887	1221	0.000148445479453613	-0.176547
ENSRNOG00000003908	Cep128	172	300	284	286	195	184	292	300	301	367	483	286	0.000148628938867669	0.417397
ENSRNOG00000046000	Clasrp	422	764	697	757	424	580	698	802	795	836	963	576	0.000149295094740873	0.268675
ENSRNOG00000013746	Senp3	315	514	433	413	282	343	451	480	502	504	630	383	0.000149295094740873	0.263641
ENSRNOG00000050795	AABR07008016.1	139	315	224	204	138	185	130	121	163	176	149	142	0.000149580080722628	-0.515862
ENSRNOG00000029178	Abcc5	3596	6079	4964	5444	3749	4350	4336	4670	4403	4461	5341	3561	0.000149617407377805	-0.168693
ENSRNOG00000032618	Mst1r	59	86	80	74	73	66	108	115	115	113	131	110	0.000149669402395203	0.560247
ENSRNOG00000053026	Shcbp1	25	52	42	39	23	37	47	59	85	76	93	41	0.000153680045194521	0.779261
ENSRNOG00000026474	Cad	398	664	559	570	351	469	604	587	656	623	793	531	0.00015376975337234	0.243051
ENSRNOG00000009075	Trim13	213	373	271	337	203	225	226	228	240	222	299	164	0.00015376975337234	-0.325796
ENSRNOG00000020689	Cpeb3	244	427	334	365	222	322	362	426	418	498	505	330	0.000154493453730589	0.316959
ENSRNOG00000012690	Nipa2	482	991	763	854	590	650	662	622	693	631	806	476	0.000154811013497749	-0.243232
ENSRNOG00000002660	Magee1	1065	2185	1686	1844	1150	1358	1297	1330	1389	1571	1596	1150	0.000155751567638324	-0.23203
ENSRNOG00000005877	Lrpprc	2490	4481	3391	3733	2524	3264	3795	3974	3999	4266	4764	3095	0.000156608041859677	0.172919
ENSRNOG00000006545	2007-09-01	5684	10748	7350	9217	6532	6945	7117	7067	7346	6904	8827	5429	0.000156721458312146	-0.21638
ENSRNOG00000014618	Med31	205	382	317	316	213	277	241	235	234	237	289	226	0.000156762965755606	-0.311251
ENSRNOG00000023226	S100a10	5914	11130	7828	9335	6414	7087	7289	7678	6956	7403	8888	5742	0.000157047073858864	-0.206494
ENSRNOG00000007984	Amer1	310	544	451	526	308	359	369	357	365	385	450	285	0.000158420723221452	-0.264224
ENSRNOG00000010768	Kpna4	1062	2122	1446	1728	1195	1262	1362	1259	1384	1239	1679	999	0.000158420723221452	-0.24233
ENSRNOG00000010895	Tmem30a	5187	10332	6939	8694	5618	6519	6874	6444	6406	6668	7822	5027	0.000158835904429958	-0.223641
ENSRNOG00000022910	Emcn	224	473	402	364	276	311	248	227	344	252	344	241	0.000158912044635733	-0.393363
ENSRNOG00000004282	Arl4a	175	297	238	256	190	193	206	192	194	169	227	140	0.00015974514238724	-0.352293
ENSRNOG00000018988	Ing5	179	318	264	278	204	206	300	326	309	310	371	284	0.000160909477370919	0.30272
ENSRNOG00000018644	Slc6a7	25	52	34	37	33	35	55	66	63	66	66	49	0.000161295161594769	0.66609
ENSRNOG00000013186	G3bp1	1088	2031	1675	1845	1228	1349	1428	1410	1462	1439	1692	1171	0.000161460022420304	-0.185388
ENSRNOG00000013360	Prkcsh	941	1540	1291	1547	1013	1177	1466	1557	1601	1611	1969	1143	0.000161672213406884	0.214251
ENSRNOG00000025554	Zfp445	646	1402	873	1116	712	805	791	780	861	808	1031	626	0.000161805692995111	-0.262243
ENSRNOG00000004103	Trappc6b	305	592	391	441	302	319	345	352	291	286	374	267	0.000162207634673706	-0.373673
ENSRNOG00000018915	Tagap	22	35	22	18	30	17	6	11	14	2	14	9	0.000163177849456687	-1.47824
ENSRNOG00000010999	Cep295	240	464	377	353	241	263	415	705	462	468	543	345	0.000163943936883549	0.518199
ENSRNOG00000007679	Cyth4	68	114	140	105	79	101	60	48	92	43	74	60	0.000163943936883549	-0.778817
ENSRNOG00000021035	Rpl18	554	1047	786	911	656	658	916	945	949	1009	1258	728	0.000164209817659562	0.236696
ENSRNOG00000005686	Suclg2	417	757	607	655	490	527	553	474	489	440	631	411	0.000165048250876191	-0.297016
ENSRNOG00000055466	Derl2	266	449	331	395	286	286	295	298	312	281	336	195	0.000165048250876191	-0.326862
ENSRNOG00000034031	Vstm2l	127	224	159	177	127	152	200	195	222	240	304	172	0.000165734122849813	0.367475
ENSRNOG00000018069	Ngdn	241	432	322	364	215	257	460	467	380	454	465	298	0.00016748314800914	0.381001
ENSRNOG00000006587	Setd3	1078	1969	1439	1638	1176	1283	1706	1640	1906	1813	1990	1459	0.000167523895070552	0.204673
ENSRNOG00000020032	Impdh1	1767	3313	2384	2660	1826	2204	1982	2396	2115	2267	2508	1667	0.000167745466418382	-0.217758
ENSRNOG00000002276	Phf6	369	775	511	603	425	501	439	383	508	436	537	407	0.000167745466418382	-0.313042
ENSRNOG00000006403	Nectin1	251	447	352	363	219	327	397	369	472	502	512	372	0.000168400177486665	0.335961
ENSRNOG00000021145	Gpr137	269	557	473	514	314	424	532	499	532	613	717	437	0.000169482545146416	0.297893
ENSRNOG00000023322	Ostc	509	990	666	898	551	631	597	582	700	597	786	489	0.000169645316889338	-0.265469
ENSRNOG00000009088	Txnrd1	2085	4088	2986	3461	2135	2526	2618	2527	2663	2874	3226	2016	0.000169645316889338	-0.200492
ENSRNOG00000004057	Ccdc88a	1193	2137	1518	1871	1152	1355	1416	1365	1455	1333	1702	1159	0.000170114249037582	-0.215399
ENSRNOG00000018294	Hspa5	7896	10985	10505	12281	7589	11116	8281	7815	8277	7511	11576	7370	0.000170206641147478	-0.35852
ENSRNOG00000047102	Popdc3	109	187	192	169	124	131	209	217	219	223	289	143	0.000170864322096254	0.410154
ENSRNOG00000027697	Nmnat2	684	1323	1028	956	561	829	1129	1138	1169	1185	1460	881	0.000171373666842766	0.290619
ENSRNOG00000017321	Trub1	110	171	172	173	98	134	187	212	236	186	234	155	0.00017178769865875	0.403846
ENSRNOG00000027552	Tapbpl	135	284	243	192	171	203	253	302	293	293	326	220	0.000171888158563702	0.36782
ENSRNOG00000021118	Nomo1	1358	2351	1927	2087	1394	1702	2055	2159	2183	2451	2708	1656	0.00017227630754963	0.192271
ENSRNOG00000003600	Pnpt1	625	1391	1011	1060	769	774	811	780	798	716	1100	629	0.000172693643224266	-0.30403
ENSRNOG00000015434	Midn	149	256	236	227	137	187	246	257	279	330	315	206	0.000175292341631768	0.364253
ENSRNOG00000027204	Map6	1298	2312	1798	2001	1349	1802	1521	1636	1471	1787	1908	1232	0.000175292341631768	-0.237755
ENSRNOG00000004110	Trib2	552	1042	803	903	578	675	690	668	769	704	791	538	0.000176708732342467	-0.215673
ENSRNOG00000018097	Emc1	1474	2466	2005	2092	1369	1728	2107	2148	2353	2369	2633	1862	0.000180291482942012	0.184554
ENSRNOG00000006146	Trim54	7	5	3	2	5	4	12	12	14	19	26	10	0.00018131576092526	1.67622
ENSRNOG00000011763	Serp1	599	1126	874	976	685	801	737	646	825	735	960	651	0.000181872148435557	-0.243032
ENSRNOG00000006921	Rbl1	56	102	106	107	92	96	145	110	187	204	224	107	0.000182032432175555	0.684753
ENSRNOG00000014599	Dhx36	1710	3484	2356	2857	1798	2035	2166	1976	2270	2095	2653	1725	0.000182627848036453	-0.223436
ENSRNOG00000009712	Gale	201	388	250	373	222	261	211	269	233	236	250	151	0.000182627848036453	-0.414782
ENSRNOG00000023480	Nabp2	327	597	449	529	344	463	588	570	610	540	773	426	0.000182970335827994	0.275746
ENSRNOG00000056156	Tmem57	927	1748	1309	1387	895	1151	1420	1485	1609	1528	1820	1122	0.000185626935384531	0.188207
ENSRNOG00000043128	Armcx4	368	583	577	589	355	487	673	562	667	676	797	508	0.000188187650734987	0.297054
ENSRNOG00000019028	Znrf1	88	190	153	147	105	102	162	200	179	196	228	139	0.000188632342237952	0.405921
ENSRNOG00000004214	Rpl26	1024	1916	1687	1593	1144	1365	1587	1664	1915	1864	2212	1511	0.000190214726211393	0.210687
ENSRNOG00000030700	Mt-cox3	16681	25930	23313	25558	11871	20116	27346	22120	31681	35082	35723	28065	0.000190777924375872	0.466341
ENSRNOG00000008709	Arhgap32	1212	2186	1759	1927	1107	1543	1913	1862	2109	2076	2338	1577	0.00019080905097808	0.203052
ENSRNOG00000015777	Mex3c	796	1528	1118	1286	731	1008	923	885	1003	932	1290	764	0.00019103780326083	-0.242971
ENSRNOG00000046891	Hk1	2039	3674	2832	3261	2068	2340	3001	3420	3324	3768	4035	2508	0.000191571544318932	0.216585
ENSRNOG00000020475	Sart1	769	1108	1065	1084	735	915	1154	1188	1203	1178	1473	971	0.000194452607186418	0.233739
ENSRNOG00000055082	Maz	165	290	278	239	191	204	295	285	312	304	358	254	0.000194662810855161	0.311256
ENSRNOG00000015558	Zfp512b	239	424	371	327	229	312	390	459	495	510	444	321	0.000196360613008086	0.372754
ENSRNOG00000010023	Slc33a1	389	818	581	690	472	499	456	407	534	505	583	448	0.000199242960581836	-0.312352
ENSRNOG00000009970	Dfna5	68	144	124	113	88	96	151	187	144	141	190	120	0.00020002716428608	0.471387
ENSRNOG00000018627	Plekhb1	4454	8827	6475	6747	4712	6209	5242	4397	4741	5493	7364	4698	0.000200141676433936	-0.31621
ENSRNOG00000011949	Ndufb5	725	1406	976	1194	735	943	827	531	897	851	1018	660	0.000200594336389797	-0.406544
ENSRNOG00000008063	Hibadh	558	1128	757	915	573	666	664	663	716	691	838	570	0.000201508586094951	-0.230988
ENSRNOG00000007364	Rab15	1166	2148	1531	1780	1347	1446	1824	2080	2063	2093	2248	1477	0.000201867996432404	0.228316
ENSRNOG00000007492	Rpn2	1776	3218	2583	2848	1898	2240	2708	2689	2996	2975	3534	2292	0.000202723543609231	0.148339
ENSRNOG00000002919	Gfap	122	164	163	287	124	180	287	248	312	281	428	189	0.000202822671926309	0.63323
ENSRNOG00000005437	Rida	282	557	423	366	267	329	337	256	326	290	367	244	0.000202851410759741	-0.371483
ENSRNOG00000017939	Chn1	572	1044	775	844	502	686	940	916	961	1026	1148	657	0.000204882019829648	0.263784
ENSRNOG00000002618	Ivns1abp	3376	6718	4444	5696	3977	3971	3926	3829	4298	4136	5645	3319	0.000206111802500122	-0.25658
ENSRNOG00000059043	Itch	1264	2225	1744	1930	1261	1529	1497	1418	1594	1569	2031	1256	0.000206111802500122	-0.181258
ENSRNOG00000059442	Pde12	297	660	466	491	297	391	388	360	368	354	443	302	0.000207905680275605	-0.305601
ENSRNOG00000028624	Kif26b	351	621	545	591	333	472	544	585	649	704	744	517	0.000207905680275605	0.275531
ENSRNOG00000000879	Slc9a6	1212	2245	1778	1912	1243	1584	1858	1939	2103	2154	2274	1640	0.000208903259302725	0.177986
ENSRNOG00000015621	Whsc1l1	784	1275	1226	1216	763	943	1200	1265	1294	1374	1604	995	0.00020910803460409	0.221747
ENSRNOG00000030106	RGD1564698	13	33	21	36	29	27	54	53	43	46	60	46	0.000210233926617838	0.835977
ENSRNOG00000016031	Bicd2	1910	3330	2729	2901	2061	2431	2339	2303	2484	2548	3000	2016	0.000211508522552655	-0.158976
ENSRNOG00000003704	Fam184b	173	242	253	245	175	263	149	201	182	165	229	138	0.000211508522552655	-0.456469
ENSRNOG00000005037	Kif18a	23	59	41	59	34	48	62	62	88	105	129	51	0.000212020829396623	0.809138
ENSRNOG00000020596	Atp5sl	227	460	355	369	257	308	382	386	422	472	503	372	0.00021278246161274	0.276274
ENSRNOG00000051577	AABR07049186.1	40	69	47	74	55	42	39	29	31	35	28	32	0.000214110666174548	-0.834121
ENSRNOG00000020006	Wdr90	48	82	81	87	49	61	106	86	115	106	145	77	0.000215025632513522	0.542115
ENSRNOG00000003223	Degs1	684	1216	958	1052	709	877	775	751	898	821	975	757	0.000215269762912885	-0.229866
ENSRNOG00000023546	Hspb1	1726	2838	2850	3079	1588	2332	1747	2152	1993	2292	2446	1618	0.00021560026340403	-0.320931
ENSRNOG00000020876	Bax	38	92	75	68	53	53	87	105	108	107	119	65	0.000218251923023779	0.551657
ENSRNOG00000001303	Specc1l	1975	3404	2768	3162	2023	2458	2355	2490	2580	2540	3035	2099	0.000218386644172776	-0.154772
ENSRNOG00000043094	Oxct1	2122	3914	2904	3380	2359	2605	2741	2425	2855	2706	3264	2127	0.000218417481721009	-0.19223
ENSRNOG00000021130	Abcc8	121	226	170	189	116	131	175	225	239	215	281	170	0.000218638724295326	0.363937
ENSRNOG00000008140	Rpl15	923	1561	1196	1255	894	1056	972	946	1235	970	1254	830	0.000218680697091315	-0.246093
ENSRNOG00000007682	Gria3	265	482	391	440	246	266	425	449	465	516	544	355	0.000220574227393059	0.315834
ENSRNOG00000017838	Snrnp27	885	1756	1252	1484	971	1069	1059	1131	1205	1154	1376	944	0.000220731843572613	-0.193827
ENSRNOG00000008108	Ubr7	250	488	398	434	320	315	446	442	497	466	595	368	0.000224413626761636	0.259493
ENSRNOG00000052070	Aldh1a3	108	188	174	139	100	184	75	67	125	43	111	93	0.000224687091079766	-0.886015
ENSRNOG00000005620	Lcp2	115	170	186	234	130	153	102	105	120	135	182	85	0.000224998952057296	-0.547984
ENSRNOG00000010199	Glrb	2157	4245	3206	3677	2146	2815	2723	2809	2902	2898	3230	2302	0.000225294848236964	-0.189174
ENSRNOG00000031827	Arih2	623	1145	854	946	636	810	964	969	1113	1058	1172	820	0.000226898900381596	0.193472
ENSRNOG00000003098	Prom1	260	682	460	468	318	427	308	349	355	419	344	269	0.000227323816727949	-0.418456
ENSRNOG00000049484	Atp9a	3245	6113	4485	5331	3638	4111	5272	6455	5444	5728	6841	4132	0.000228209450283008	0.238865
ENSRNOG00000007159	Ccl2	117	200	199	165	105	136	114	80	140	119	145	70	0.00023045807408849	-0.562744
ENSRNOG00000027360	Srsf7	692	1331	982	1095	678	877	855	828	909	802	1113	664	0.00023045807408849	-0.216365
ENSRNOG00000053805	Akain1	179	331	289	308	232	218	196	215	197	242	241	191	0.00023045807408849	-0.367879
ENSRNOG00000003208	Ercc6l	16	26	21	27	18	11	32	30	41	55	52	33	0.000231830492085202	0.931715
ENSRNOG00000048025	Cstf2	686	1339	1004	1083	668	817	829	805	850	872	1025	715	0.00023438856760569	-0.215153
ENSRNOG00000056011	LOC314140	202	382	276	321	203	240	331	349	344	345	458	259	0.000234817065261708	0.270406
ENSRNOG00000001893	LOC100362453	1552	2831	2203	2434	1710	1876	1870	1572	2068	1814	1974	1677	0.000237032784836684	-0.280159
ENSRNOG00000055278	AABR07059380.1	958	1932	1385	1473	955	1189	1119	1083	1319	1173	1331	1026	0.000237032784836684	-0.237595
ENSRNOG00000015602	Cdh2	1546	2772	2220	2427	1474	1920	2433	2391	2647	2947	2827	2080	0.00023730502176017	0.228459
ENSRNOG00000009863	Prrt3	251	468	446	412	281	357	300	312	314	364	341	253	0.000237776919531941	-0.319298
ENSRNOG00000039300	Ahcyl2	1212	2460	1731	1902	1248	1545	1504	1543	1647	1601	1913	1223	0.000238096207650362	-0.181756
ENSRNOG00000003924	Pi4k2b	230	402	330	352	221	297	258	190	292	247	333	205	0.000240562299383477	-0.357838
ENSRNOG00000056703	Atrx	2902	5198	4145	4639	3225	3640	3600	3477	4066	3729	4783	2981	0.000240677878829315	-0.165452
ENSRNOG00000002705	Vps4b	1465	2882	1972	2281	1535	1735	1775	1836	1897	1866	2109	1494	0.000240677878829315	-0.193771
ENSRNOG00000019062	Pura	172	367	265	280	210	202	304	307	357	365	391	250	0.000240677878829315	0.313422
ENSRNOG00000015736	Dhrs3	196	370	312	265	210	238	213	157	248	178	279	178	0.000240689485539215	-0.437289
ENSRNOG00000007967	Sdhb	1098	2108	1570	1867	1203	1429	1376	1448	1585	1376	1757	1144	0.000241598193282697	-0.181856
ENSRNOG00000037162	Slbp	492	1093	700	872	526	639	617	653	664	617	758	461	0.0002459923046753	-0.273935
ENSRNOG00000014689	Zbtb4	595	988	832	935	612	739	910	975	958	953	1188	745	0.000248927345835375	0.190269
ENSRNOG00000014515	Cdc14a	364	761	594	612	435	509	461	416	525	455	632	401	0.000248927345835375	-0.268035
ENSRNOG00000045941	Susd6	282	457	417	427	265	345	455	527	469	591	615	331	0.000250007357148663	0.346454
ENSRNOG00000022248	Fbxl16	68	119	92	109	53	88	111	144	122	142	161	104	0.000250861180354999	0.480628
ENSRNOG00000000221	Abhd5	556	1121	803	1006	590	773	631	629	752	768	834	628	0.000253996341697999	-0.270247
ENSRNOG00000002305	Slc15a2	157	384	243	271	179	216	195	210	190	182	178	161	0.000254356688083865	-0.438759
ENSRNOG00000014029	Klhl13	756	1497	1163	1155	778	1025	928	831	1022	965	1102	840	0.000254658628598785	-0.243506
ENSRNOG00000057569	Ahnak	45049	76318	62880	63364	45332	56041	67830	68989	70552	67338	88801	57253	0.000261593268401532	0.171563
ENSRNOG00000019671	Rsbn1	584	1207	822	987	604	750	686	771	790	699	887	614	0.000261593268401532	-0.234305
ENSRNOG00000007706	Prkaa2	504	888	689	757	499	604	735	785	837	834	977	619	0.000262529788813355	0.188821
ENSRNOG00000019365	Ablim3	275	437	357	339	237	333	394	458	448	478	502	333	0.000262560076061525	0.3054
ENSRNOG00000034242	Vcp	7200	13705	9956	11608	7727	8855	8810	9292	9379	10047	11186	7189	0.000263242857338369	-0.166622
ENSRNOG00000042126	Lsm5	162	324	210	241	187	223	172	163	199	147	193	177	0.000265880360360675	-0.438146
ENSRNOG00000013442	Ciz1	383	622	569	593	367	432	626	1032	652	738	813	517	0.000266186247083415	0.470091
ENSRNOG00000001265	Mad1l1	410	621	576	602	409	471	631	660	710	630	838	483	0.000267465102510682	0.252554
ENSRNOG00000009690	Rnf219	312	565	436	506	379	425	410	369	418	364	456	293	0.000267465102510682	-0.278709
ENSRNOG00000020918	Ccnd1	818	1291	1197	1373	798	1008	949	821	1080	936	1203	766	0.000267465102510682	-0.267881
ENSRNOG00000004133	Slc7a3	2	4	2	5	2	4	9	13	7	11	20	8	0.000270681126346152	1.70188
ENSRNOG00000020715	Ddb1	3089	5584	4485	4964	3330	4084	4888	5091	5296	4911	5857	4130	0.000271447625410032	0.152597
ENSRNOG00000014035	Arhgef4	1299	2555	1924	2252	1469	1703	2372	2572	2152	2524	2875	1690	0.000273198783408249	0.253085
ENSRNOG00000028623	Agpat5	653	1257	894	1148	735	717	805	775	803	774	980	637	0.000274379625593504	-0.262862
ENSRNOG00000019142	Fas	105	179	137	144	88	99	181	152	175	195	257	136	0.000274432535941625	0.448808
ENSRNOG00000038140	Whsc1	1531	2815	2168	2524	1648	1884	2405	2329	2620	2651	3129	1933	0.000274432535941625	0.169848
ENSRNOG00000005308	Tmx2	2956	5868	4087	4885	3122	3759	4867	4912	4867	5027	5906	3889	0.000277177781598801	0.17443
ENSRNOG00000000924	Slc7a1	954	1294	1317	1089	767	1068	1498	1387	1508	1319	2181	1313	0.000277198556570976	0.391213
ENSRNOG00000053347	Ccdc28a	225	431	318	413	270	345	257	340	267	258	316	198	0.000278431285350358	-0.382057
ENSRNOG00000051420	Cables2	280	543	393	433	297	378	461	466	478	540	584	390	0.000282947195287842	0.240561
ENSRNOG00000030127	Eml2	564	1220	835	926	613	749	990	1068	969	1130	1204	783	0.000284590373870382	0.24561
ENSRNOG00000031085	Ergic3	386	749	625	670	461	504	686	706	761	716	938	500	0.000285665282973622	0.247857
ENSRNOG00000049912	Atp5e	878	1638	1257	1491	990	1084	1085	1067	1122	1206	1390	946	0.000286598712486787	-0.19422
ENSRNOG00000019629	Lamp1	4791	8744	6801	7415	5040	6203	6101	5942	6505	6352	7802	5070	0.000287928258766179	-0.137353
ENSRNOG00000048848	Ccdc9	298	514	416	431	302	363	437	518	590	457	581	434	0.000287928258766179	0.286157
ENSRNOG00000054625	Fhod1	85	132	129	120	97	135	148	194	219	146	215	158	0.000292785962283697	0.525629
ENSRNOG00000010156	Snapc5	441	860	637	721	457	598	523	515	656	534	666	437	0.000296805853872594	-0.243615
ENSRNOG00000001136	Pebp1	1453	2610	2044	2379	1543	1899	2285	2631	2323	2450	2938	1887	0.000304816707956757	0.192088
ENSRNOG00000008055	Ccne2	39	102	70	76	63	64	114	154	114	102	144	67	0.000307012864531892	0.655213
ENSRNOG00000000815	Smpdl3a	150	286	211	176	153	179	173	133	153	143	177	128	0.000309330509242657	-0.435849
ENSRNOG00000020948	Pth1r	105	214	166	187	133	166	203	203	214	214	287	198	0.000309527740504896	0.352146
ENSRNOG00000015143	Siah1	244	489	319	363	264	296	266	282	280	260	394	218	0.000310226623000486	-0.308405
ENSRNOG00000004515	Pes1	539	999	736	911	595	740	894	854	972	917	1189	754	0.000312886745805075	0.21171
ENSRNOG00000017149	Fam131b	1151	2171	1630	1683	1243	1451	1804	2026	1891	1960	2134	1546	0.000314145347560881	0.198025
ENSRNOG00000052583	Zfp106	3748	6453	5156	5710	3736	4578	5475	5526	5854	5837	7190	4652	0.000314307998749951	0.139718
ENSRNOG00000048981	Ahsa1	1178	1926	1749	1798	1217	1497	1396	1294	1559	1469	1781	1209	0.000314673932882861	-0.20115
ENSRNOG00000006984	Mapk11	548	997	715	824	574	647	840	888	957	1054	1021	682	0.000316886340971847	0.247393
ENSRNOG00000008421	Klhl5	459	868	663	697	481	624	555	572	630	592	684	468	0.000317545766084201	-0.203945
ENSRNOG00000058571	AABR07024542.1	322	649	397	504	348	363	337	397	394	371	439	287	0.000317545766084201	-0.299984
ENSRNOG00000004337	Fam20b	1236	2278	1702	1845	1213	1432	1908	1846	2027	1876	2393	1589	0.000317545766084201	0.175499
ENSRNOG00000010096	Azi2	612	1079	806	967	658	775	774	739	796	744	875	588	0.000317821378509799	-0.20856
ENSRNOG00000031536	Syndig1	52	110	73	88	67	85	102	111	136	127	140	92	0.000318650624477981	0.483479
ENSRNOG00000006148	RGD1310352	1349	2460	1822	1982	1617	1679	1767	1566	1726	1432	1895	1265	0.00031939162009499	-0.27362
ENSRNOG00000018233	Gas6	2248	4186	3234	3380	2432	2962	2613	2809	2875	3186	3505	2373	0.00031939162009499	-0.178137
ENSRNOG00000011980	Lrrc7	15	28	26	16	14	17	36	45	40	31	43	27	0.000319640920391028	0.842815
ENSRNOG00000047002	Fstl5	162	293	222	288	149	170	168	166	181	179	227	133	0.000326848966025694	-0.369975
ENSRNOG00000007036	Tgfbr1	358	736	579	603	417	454	424	409	517	401	545	411	0.000326885789908426	-0.297133
ENSRNOG00000016029	Rb1	478	788	600	661	401	490	767	615	795	764	982	586	0.000328352228438892	0.305626
ENSRNOG00000010861	Atad1	1260	2581	1832	2104	1511	1564	1578	1601	1791	1566	1928	1408	0.000329682974107091	-0.217701
ENSRNOG00000018775	Cystm1	246	509	350	448	256	360	272	275	286	363	368	249	0.000329682974107091	-0.338932
ENSRNOG00000017866	Sirt5	723	1415	1064	1226	808	921	1253	1422	1307	1216	1521	936	0.000330250349492328	0.227283
ENSRNOG00000018353	Rad17	330	597	441	547	344	412	401	327	395	388	520	315	0.000331433675108997	-0.279018
ENSRNOG00000018123	Ccny	756	1415	1095	1126	708	1047	964	895	826	914	1139	677	0.000332399060795224	-0.270947
ENSRNOG00000003997	Pld5	53	82	64	81	55	46	106	120	88	117	113	72	0.000334008615595702	0.599056
ENSRNOG00000011914	Dtnb	440	714	693	671	456	587	450	540	589	549	643	411	0.000339081767755665	-0.261143
ENSRNOG00000031367	Hprt1	389	848	637	649	437	473	480	453	564	448	530	424	0.000340826935707829	-0.314227
ENSRNOG00000008725	Slc37a3	520	1006	760	837	538	668	589	634	667	667	772	593	0.000342641217437658	-0.223739
ENSRNOG00000016896	Rpl3	3068	5793	4539	5061	3419	3967	3827	4262	3982	4203	5143	3183	0.000344195149406288	-0.162146
ENSRNOG00000016873	Msrb2	167	290	212	245	172	201	253	249	298	301	343	237	0.000344563756097896	0.29316
ENSRNOG00000046660	Gpc6	112	179	216	164	132	140	194	191	286	237	356	201	0.000344693856166403	0.524007
ENSRNOG00000010807	Cox6c	1327	2870	2204	2386	1488	1894	1841	1832	1796	1797	2322	1505	0.000345389667850434	-0.210094
ENSRNOG00000005804	Eif3d	555	1034	867	922	571	711	935	894	953	959	1200	730	0.000346079211266383	0.194326
ENSRNOG00000016834	Wdr37	892	1864	1293	1534	931	1101	1068	1064	1250	1182	1312	965	0.000348250101825831	-0.228006
ENSRNOG00000033618	Col28a1	897	1559	1414	1292	1072	1083	1046	1106	1117	1006	1437	889	0.000350577037673425	-0.251047
ENSRNOG00000061070	Irf4	10	20	18	22	22	19	3	13	11	8	8	2	0.000352474527657039	-1.40582
ENSRNOG00000010957	Braf	162	292	269	283	190	230	257	295	348	366	377	281	0.000355186729682219	0.341842
ENSRNOG00000053729	Tesk1	161	331	269	275	215	228	300	310	313	326	428	254	0.000355186729682219	0.291216
ENSRNOG00000004657	Sec23a	2809	5481	3877	4502	3061	3531	3617	3478	3795	3800	4243	2973	0.000356485663106819	-0.169726
ENSRNOG00000059876	Fsd1l	1235	2415	1600	2035	1334	1349	1501	1542	1419	1520	1699	1072	0.000357909828242175	-0.27051
ENSRNOG00000001908	Klhl6	31	47	57	31	36	22	19	25	23	16	17	16	0.000359394985697663	-1.04054
ENSRNOG00000046144	Hist1h2ail1	3	8	7	5	3	5	12	5	22	33	27	13	0.000359394985697663	1.7349
ENSRNOG00000029773	Atm	1225	2457	1976	2003	1337	1740	1644	1667	1735	1650	2053	1326	0.000361716826113998	-0.176991
ENSRNOG00000022189	Htatip2	213	393	284	355	239	285	243	273	274	268	311	188	0.000361743787091225	-0.276564
ENSRNOG00000004072	Myo1c	426	835	671	712	505	587	698	756	744	775	993	644	0.000362172001177924	0.213029
ENSRNOG00000017502	Sike1	237	491	410	389	248	334	305	281	305	306	360	264	0.000362684563254974	-0.291595
ENSRNOG00000007213	Yars	1018	1730	1350	1633	998	1201	1477	1641	1606	1725	2049	1222	0.000362935460166413	0.198708
ENSRNOG00000017175	Hist1h1a	22	35	46	39	27	37	51	50	85	74	85	41	0.000364643030407121	0.793203
ENSRNOG00000016921	Klhl11	967	1936	1320	1600	1046	1184	1174	1118	1318	1260	1460	1036	0.000364643030407121	-0.209501
ENSRNOG00000016949	Slc25a33	321	669	463	490	355	440	417	375	387	404	497	336	0.000364767085715718	-0.264879
ENSRNOG00000014445	Hp1bp3	1365	2286	1845	1983	1298	1580	1886	2074	2265	2075	2479	1658	0.000365677303190351	0.170998
ENSRNOG00000055598	Mir568	72	126	96	99	82	105	73	77	82	59	90	51	0.00036864086653042	-0.52535
ENSRNOG00000048881	RGD1563400	20	28	23	24	22	28	11	10	8	14	21	12	0.00036921619362253	-1.03515
ENSRNOG00000046256	Ralgapa1	2653	5080	3777	4277	2726	3338	3282	3381	3610	3435	4198	2921	0.000373207327718248	-0.151606
ENSRNOG00000011282	Ppp2r1a	2452	4237	3479	3607	2462	3136	3716	4076	3936	4290	4804	2863	0.0003733779856546	0.191799
ENSRNOG00000013694	Ntng2	251	446	373	383	233	280	390	380	454	547	530	341	0.000373838219300084	0.338243
ENSRNOG00000000841	Ddx39b	752	1373	1200	1186	823	1072	1209	1222	1389	1385	1584	1036	0.000374251883487296	0.195744
ENSRNOG00000003645	Hnrnpab	293	523	386	477	291	364	276	92	294	255	339	204	0.000376578623239995	-0.771296
ENSRNOG00000013970	Cdt1	10	9	14	11	6	7	19	14	34	25	28	22	0.00037925233542609	1.20634
ENSRNOG00000009196	Rc3h2	1817	3303	2539	2781	1924	2212	2117	2176	2507	2372	2801	1929	0.000381055423298746	-0.158372
ENSRNOG00000051531	Ctu2	63	114	96	123	83	108	140	151	146	137	180	106	0.000381652352073717	0.453145
ENSRNOG00000015236	Mybbp1a	845	1336	1191	1451	857	1053	1372	1320	1418	1506	1768	1069	0.000381757334397956	0.230099
ENSRNOG00000005357	Ctc1	326	626	488	550	315	436	563	551	595	547	735	436	0.000384510994313167	0.234868
ENSRNOG00000006747	Cc2d1a	323	532	499	508	327	461	526	537	612	632	726	416	0.000385055948076623	0.279392
ENSRNOG00000005619	RGD1310262	16	38	30	32	17	17	43	50	36	41	59	40	0.000385429435711984	0.763148
ENSRNOG00000000432	Fkbpl	291	502	355	423	309	346	269	237	332	357	414	256	0.000385483285835211	-0.356527
ENSRNOG00000012650	Mrpl3	417	749	588	605	409	474	698	720	676	660	817	501	0.000385483285835211	0.238954
ENSRNOG00000008086	Dpf3	39	91	68	76	50	76	93	100	108	97	130	76	0.000386608024271861	0.503969
ENSRNOG00000014310	Tmtc4	701	1331	975	1068	760	734	659	773	886	872	1051	650	0.000386608024271861	-0.279172
ENSRNOG00000006261	Papolg	284	449	416	393	237	307	285	305	312	306	366	240	0.000386608024271861	-0.29263
ENSRNOG00000053828	Ppp1r12c	655	1248	1048	1103	757	856	1074	1176	1132	1133	1492	895	0.0003871398052081	0.192387
ENSRNOG00000033378	Rnf123	534	1037	905	924	628	795	883	1075	1062	1040	1228	751	0.000388538426650449	0.23229
ENSRNOG00000000566	Pcbd1	151	228	193	239	126	196	147	155	174	153	158	123	0.000392471656075272	-0.405176
ENSRNOG00000023733	RGD1560821	83	131	99	138	96	88	69	93	94	54	81	47	0.000398084790918506	-0.637709
ENSRNOG00000027400	Vwc2l	211	375	319	338	195	279	209	242	261	249	278	224	0.00039958375933334	-0.314149
ENSRNOG00000019372	Pc	622	1098	810	996	607	759	989	1002	1012	1077	1141	780	0.00039970791560298	0.207721
ENSRNOG00000011625	Tnks	1584	2646	2154	2242	1412	1738	2232	2312	2448	2477	2920	1877	0.000399873586078745	0.184867
ENSRNOG00000006509	Srgap3	1674	2990	2834	2703	1704	2226	2763	2894	3045	3035	3267	2328	0.000402009291200614	0.210458
ENSRNOG00000003486	Mnda	10	31	30	36	36	32	8	15	21	12	10	11	0.000405841924166906	-1.2709
ENSRNOG00000015269	Atf7	112	187	148	182	114	135	182	187	188	199	257	174	0.000405956557448071	0.343167
ENSRNOG00000022957	Ctxn3	214	377	271	304	229	255	208	210	285	208	287	200	0.000407540000995792	-0.333587
ENSRNOG00000007356	Chmp3	1406	2375	1753	2182	1477	1553	1593	1730	1650	1563	2082	1260	0.000407797810082272	-0.219746
ENSRNOG00000018815	Plk1	7	16	28	22	10	27	34	32	49	41	49	32	0.000407797810082272	1.01227
ENSRNOG00000039284	Haus4	80	163	139	124	107	105	145	149	204	174	262	137	0.00040975380359522	0.473695
ENSRNOG00000014130	Cks2	12	9	17	13	8	13	29	24	26	22	35	24	0.000410309433431751	1.04087
ENSRNOG00000018642	Leng8	1040	1839	1600	1596	1018	1267	1599	1638	1867	1846	1990	1283	0.000410596702384474	0.200518
ENSRNOG00000061129	Psmd14	1105	2199	1478	1881	1229	1346	1346	1455	1398	1298	1675	1178	0.000411421591513999	-0.226172
ENSRNOG00000017193	Lingo1	507	922	702	774	501	646	593	615	656	663	773	472	0.000414580626835626	-0.194439
ENSRNOG00000004014	Chmp6	232	322	314	343	221	271	357	376	373	396	443	286	0.000416099104135798	0.289585
ENSRNOG00000016974	Ppp1r7	902	1607	1222	1383	913	1111	1071	1065	1225	1130	1398	899	0.000416099104135798	-0.164302
ENSRNOG00000007203	Psmc6	2255	4465	2937	3800	2322	2609	2817	2733	2789	2771	3449	2086	0.000416632515663077	-0.226011
ENSRNOG00000052176	AC115255.1	16	44	28	29	33	38	13	24	8	16	21	12	0.000425184240480534	-1.09212
ENSRNOG00000019262	Trak1	1261	2027	1819	1858	1139	1546	1831	1833	2018	2088	2492	1626	0.000428060764898361	0.206321
ENSRNOG00000042449	LOC100362023	721	1264	997	1143	676	813	1073	1148	1130	1129	1418	918	0.000429301297476251	0.192544
ENSRNOG00000009112	Pon2	291	433	325	382	263	344	451	387	463	535	589	352	0.000429792308502756	0.339611
ENSRNOG00000047287	Nucks1	1185	2115	1549	1821	1209	1434	1857	1835	1892	1791	2333	1476	0.000430746733808515	0.172218
ENSRNOG00000006797	Zfp280c	235	409	322	346	214	309	240	245	272	252	332	244	0.00043099189050882	-0.299375
ENSRNOG00000007817	Kctd6	221	445	354	356	215	285	260	276	274	278	325	228	0.00043421866565032	-0.275085
ENSRNOG00000000808	Hsf2	579	1139	758	890	557	692	711	644	683	619	856	568	0.000435691057404829	-0.258012
ENSRNOG00000005641	Fbxl4	297	572	431	437	274	378	358	335	386	354	405	263	0.000435890188014497	-0.269805
ENSRNOG00000056826	Arap2	1600	3293	2257	2681	1627	1994	2085	1960	2015	2040	2523	1666	0.000437570365376884	-0.20652
ENSRNOG00000010624	Ap3b1	1103	1796	1529	1598	1063	1340	1531	1614	1758	1787	2125	1396	0.000439341801791704	0.18011
ENSRNOG00000014744	Pacs2	1387	2228	1829	1952	1333	1612	2021	2001	1995	2292	2800	1740	0.000442736367338099	0.212677
ENSRNOG00000009484	Ptcd3	474	1033	715	815	612	671	620	614	688	658	810	511	0.000445153309300696	-0.234887
ENSRNOG00000008051	Itpk1	391	790	592	586	420	518	642	640	654	775	875	567	0.000446895831583026	0.246103
ENSRNOG00000014078	Ndufb8	526	966	816	877	505	696	844	828	924	1009	1260	712	0.000448176500066416	0.254933
ENSRNOG00000003512	Gabra1	591	1227	937	1067	705	715	1001	1114	1191	1022	1277	933	0.000449769827333628	0.241168
ENSRNOG00000029598	Robo2	5358	9574	7143	8284	5127	6591	6375	6584	6887	7053	7947	5275	0.000450335110279145	-0.156175
ENSRNOG00000008628	Ica1	515	916	695	751	516	584	817	884	847	822	911	647	0.000452082712600868	0.22239
ENSRNOG00000051671	Herc1	10474	19623	13865	16079	10725	12741	12615	13658	13674	13407	15428	10524	0.000458325939795541	-0.160012
ENSRNOG00000024737	Tnrc6a	1788	3262	2577	2800	1885	2292	2190	2158	2473	2360	2793	1973	0.000464099869397696	-0.154432
ENSRNOG00000018322	Picalm	3468	6672	4648	5322	3538	4249	4110	3830	4553	4229	5518	3638	0.000465806954433032	-0.19426
ENSRNOG00000025624	Arhgap20	310	524	412	434	281	361	491	418	512	506	619	431	0.000465944333493514	0.268553
ENSRNOG00000045646	Hist2h3c2	3	6	8	5	2	4	11	11	11	20	20	9	0.000467765766746234	1.43359
ENSRNOG00000009850	St3gal4	262	493	371	378	289	275	275	326	316	302	334	232	0.000469387295099169	-0.299989
ENSRNOG00000013254	Dctn6	629	1174	798	953	640	782	767	758	770	803	856	576	0.000469900333347606	-0.222635
ENSRNOG00000012147	Nop14	335	523	433	518	323	432	498	499	597	612	680	423	0.000474065579193228	0.268187
ENSRNOG00000013491	Setx	3307	6256	4615	5242	3661	4119	4146	4228	4564	4138	5454	3502	0.000476764783107369	-0.153986
ENSRNOG00000018567	Slc20a1	1415	2509	1827	2233	1403	1731	1534	1632	1845	1878	2085	1396	0.000476764783107369	-0.190812
ENSRNOG00000009266	Anp32b	168	175	214	276	183	168	319	277	320	306	433	217	0.000476764783107369	0.528644
ENSRNOG00000001295	S100b	7044	13198	9618	10365	7627	9028	8583	8412	8268	9028	11731	7027	0.00047800528304219	-0.197041
ENSRNOG00000013828	Sirt3	104	177	121	153	114	109	171	224	215	208	193	132	0.000479176256336068	0.460499
ENSRNOG00000017447	Eif2s2	1652	3148	2226	2784	1883	2011	2106	1952	2151	2214	2639	1628	0.000481318732963688	-0.20171
ENSRNOG00000015220	Crtac1	91	201	194	184	119	164	198	242	233	286	288	149	0.000482791509383436	0.458471
ENSRNOG00000022727	Tmem127	1173	1920	1614	1686	1131	1217	1270	1305	1405	1423	1599	1107	0.000484303155224623	-0.200376
ENSRNOG00000002089	Ccng2	495	923	766	738	593	591	539	546	623	514	847	498	0.000485686384345928	-0.303236
ENSRNOG00000049686	Mrpl40	181	300	244	258	161	200	273	323	288	275	348	277	0.000489256787923196	0.323909
ENSRNOG00000010522	Tlr4	129	257	172	221	165	175	148	156	173	99	166	111	0.000495531737814026	-0.481597
ENSRNOG00000057072	Slc12a3	86	153	110	100	76	126	127	200	158	167	216	132	0.000496740792395607	0.520311
ENSRNOG00000010007	Srsf4	441	672	671	659	452	511	671	691	775	875	934	540	0.000498078443072475	0.291761
ENSRNOG00000004300	Gtf2a1	1367	2564	1853	2199	1402	1644	1629	1760	1725	1738	2022	1458	0.000498369718604735	-0.176447
ENSRNOG00000019501	Rmnd1	287	563	428	443	283	399	468	439	550	524	639	434	0.000499122397145465	0.260014
ENSRNOG00000050410	Snrpd3	73	84	86	109	60	71	116	118	134	132	143	92	0.000500745289993703	0.502907
ENSRNOG00000016384	Pik3cb	302	577	451	479	337	370	515	495	568	529	591	414	0.000503664355017392	0.219441
ENSRNOG00000001811	Fgfr1op2	1139	1945	1543	1674	1053	1194	1690	1698	1742	1754	2073	1438	0.000504060918220917	0.195904
ENSRNOG00000011523	H2afy	243	436	366	412	258	327	385	391	515	437	530	360	0.000505683742709692	0.267697
ENSRNOG00000047339	Pja1	2402	4464	3292	3914	2616	2939	2948	2674	3253	3060	3805	2566	0.000505683742709692	-0.189035
ENSRNOG00000048751	Rtl1	1	4	5	3	6	3	9	530	11	15	8	6	0.000505683742709692	4.57221
ENSRNOG00000020435	Terf2	52	99	65	87	57	55	85	116	102	142	152	73	0.000506085012703283	0.592219
ENSRNOG00000047970	LOC102550385	181	409	311	313	199	241	229	223	240	251	280	193	0.00051051114389948	-0.30261
ENSRNOG00000013343	Myg1	210	410	346	321	222	252	351	383	390	402	443	278	0.00051139586276109	0.263954
ENSRNOG00000013178	Cmip	614	1181	1009	1058	648	837	1030	1140	1114	1383	1338	833	0.000513355615142017	0.268962
ENSRNOG00000056565	AABR07059002.1	64	124	85	91	52	69	124	129	94	122	165	102	0.000513982122090486	0.519692
ENSRNOG00000021748	Las1l	365	691	530	618	421	499	623	654	632	613	786	544	0.000513982122090486	0.213691
ENSRNOG00000047053	Thyn1	262	538	388	464	282	320	480	484	467	478	692	349	0.00051850074643487	0.298529
ENSRNOG00000032706	Kcnk18	213	309	239	222	191	226	306	314	395	348	337	282	0.000520418000445486	0.400742
ENSRNOG00000056562	Olfml1	815	1675	1350	1396	954	1163	1083	1136	1205	1140	1396	775	0.0005226570980846	-0.217079
ENSRNOG00000023116	Agmo	201	373	285	333	202	274	242	201	263	244	290	204	0.000523306463017977	-0.294855
ENSRNOG00000048672	Tmem207	11	15	16	18	12	14	32	39	26	27	40	17	0.000523371983972019	0.96431
ENSRNOG00000028879	Slc4a8	203	403	334	355	249	248	346	365	390	473	489	305	0.000523371983972019	0.312316
ENSRNOG00000016885	Klf6	355	568	514	558	362	449	570	551	570	591	783	479	0.000524761978526523	0.238967
ENSRNOG00000039949	Rad54b	23	31	35	36	35	38	56	57	56	72	88	39	0.000526365632991534	0.767293
ENSRNOG00000000145	Pik3r3	359	676	546	537	368	408	420	400	447	464	549	324	0.000527916572966142	-0.242214
ENSRNOG00000030183	Plod2	426	666	566	591	432	493	480	394	536	447	571	383	0.000528601111595749	-0.275441
ENSRNOG00000060635	AABR07052897.3	1	2	1	1	1	2	5	8	8	9	4	6	0.000532925156807851	2.14272
ENSRNOG00000036964	Ralgapa2	1004	1810	1413	1666	967	1193	1178	1179	1315	1284	1466	1049	0.000534451398267042	-0.190502
ENSRNOG00000006400	Tbc1d14	299	438	435	387	245	330	395	453	502	530	586	395	0.000537641885485102	0.324994
ENSRNOG00000011203	Farp1	257	404	408	437	253	348	425	452	478	497	511	373	0.000539992222968339	0.286382
ENSRNOG00000005715	Lgr4	1176	2139	1707	1808	1175	1436	1380	1326	1515	1412	1922	1248	0.000542089896441132	-0.190183
ENSRNOG00000053462	AC131964.1	450	740	641	589	449	650	468	310	567	520	438	371	0.000545141784857253	-0.490579
ENSRNOG00000021824	Dnajb1	315	535	480	542	354	430	344	337	373	365	568	309	0.000545588215647461	-0.313529
ENSRNOG00000015077	Acsf3	133	258	224	214	139	185	223	256	239	271	317	204	0.000547255682845634	0.300385
ENSRNOG00000055562	Dkc1	206	396	320	352	215	266	369	365	390	424	487	253	0.000547397535833523	0.290519
ENSRNOG00000007647	Oprk1	83	163	95	113	102	143	144	180	241	169	208	195	0.000548809149741203	0.611104
ENSRNOG00000012393	S100a13	210	500	332	430	252	352	269	299	274	317	336	168	0.000551018940785478	-0.4016
ENSRNOG00000024899	Cxcl13	16	24	15	106	7	14	4	4	14	2	6	3	0.000551018940785478	-2.45127
ENSRNOG00000001172	Rnf10	842	1470	1289	1356	866	1098	1341	1358	1441	1608	1729	1048	0.000552005010474176	0.206533
ENSRNOG00000049876	Prkar1a	3117	5753	4280	5039	3418	3840	4969	5314	5070	4921	6370	3896	0.000553873803596967	0.170582
ENSRNOG00000032882	AY172581.19	16	41	30	22	20	19	18	1	13	5	9	9	0.00055568179842037	-1.47416
ENSRNOG00000051922	Samd9l	1074	1828	1918	1642	1171	1414	1262	1272	1591	1135	1412	1036	0.000555827826926936	-0.32187
ENSRNOG00000018364	Kat2a	236	354	330	340	168	296	383	355	420	401	451	328	0.000556577142889353	0.351972
ENSRNOG00000060123	Kifc2	333	694	513	572	394	496	583	585	646	602	768	532	0.000557989872546281	0.222077
ENSRNOG00000018762	Rsph3	106	207	139	173	147	138	181	217	229	193	272	184	0.000559704412681676	0.391657
ENSRNOG00000013078	Zcchc7	513	1010	784	890	522	693	854	854	942	883	1154	691	0.000560795094414804	0.199023
ENSRNOG00000002342	Aldh3a2	1006	1970	1522	1585	1121	1359	1268	1313	1412	1427	1571	1108	0.000561941063037249	-0.166415
ENSRNOG00000001416	Vgf	260	360	276	395	221	194	181	221	211	258	285	148	0.000563638596998158	-0.494717
ENSRNOG00000011148	Ssr3	1323	2817	1911	2184	1546	1695	1638	1640	1902	1621	2156	1485	0.000563751799310455	-0.216815
ENSRNOG00000018478	Myo3a	822	1470	1172	1326	810	1030	1037	796	948	1020	979	858	0.000564005818070357	-0.307452
ENSRNOG00000005753	Alg13	173	325	249	252	193	247	168	158	218	198	267	182	0.000565913787939251	-0.367582
ENSRNOG00000014347	Slc4a2	960	1947	1474	1510	1007	1307	1177	1241	1210	1402	1557	942	0.000569902494299227	-0.209955
ENSRNOG00000052058	AABR07055844.1	8	11	5	8	8	6	17	12	22	21	22	18	0.000578386417649772	1.17622
ENSRNOG00000020673	Pbxip1	703	1332	1246	1384	840	1030	1264	1231	1434	1407	1769	1127	0.000579949913318095	0.244555
ENSRNOG00000002903	Specc1	563	913	811	822	601	659	607	640	750	672	858	487	0.000581239155281242	-0.226257
ENSRNOG00000000926	Mrps17	204	507	301	348	228	302	269	257	258	256	332	200	0.000586048588629658	-0.340995
ENSRNOG00000019407	Dmap1	282	455	383	434	261	322	405	466	488	435	557	346	0.000589661818730679	0.242131
ENSRNOG00000004222	S100g	23	28	24	25	21	29	4	21	9	10	7	13	0.000594959211827141	-1.31604
ENSRNOG00000011762	Elf1	254	459	387	380	295	319	275	285	347	308	399	257	0.000595549943237295	-0.257641
ENSRNOG00000042044	Stard3	184	263	248	265	179	227	279	263	327	344	439	235	0.000598782397545756	0.355014
ENSRNOG00000001225	Fam207a	200	339	270	295	201	235	313	321	335	313	397	257	0.000602976083370033	0.238294
ENSRNOG00000005850	Gdap1	2116	4214	2993	3264	2120	2755	2656	2306	2808	2728	3063	2281	0.000604000725784729	-0.21678
ENSRNOG00000019189	Acat2	470	987	730	936	586	614	631	647	612	629	816	473	0.000611034497942513	-0.267658
ENSRNOG00000005101	Ctage5	705	1382	964	1042	756	860	833	915	887	879	1056	725	0.000612107578778844	-0.194553
ENSRNOG00000019875	Matr3	1819	3468	2392	2867	2045	2052	2130	2190	2362	2296	2680	1880	0.000617303748243867	-0.199654
ENSRNOG00000006858	Pyurf	457	808	658	758	477	606	581	510	611	559	692	483	0.000625653090297661	-0.220477
ENSRNOG00000015051	Golga7b	433	721	511	635	438	466	621	651	747	719	776	535	0.000626407835863281	0.243641
ENSRNOG00000001633	Tfg	966	1832	1465	1595	879	1311	1091	1003	1340	1201	1445	1006	0.000626407835863281	-0.262626
ENSRNOG00000053514	AABR07068823.1	18	14	9	27	18	15	11	6	8	4	5	2	0.000626495059847971	-1.60418
ENSRNOG00000004686	Spop	849	1728	1184	1496	933	1043	1361	1421	1468	1557	1784	1198	0.000626495059847971	0.200603
ENSRNOG00000021287	Hexim2	67	83	69	78	53	53	86	110	107	104	128	88	0.000631036010162431	0.526595
ENSRNOG00000001708	Dvl3	236	412	412	354	210	273	401	368	467	480	509	327	0.00063834222233555	0.341149
ENSRNOG00000054764	Flt3	346	621	523	550	404	508	384	443	462	443	495	393	0.000639164276515725	-0.262653
ENSRNOG00000012735	Kif24	14	15	16	27	5	17	26	29	35	39	41	28	0.000644943099796108	0.979739
ENSRNOG00000055340	Ski	371	580	611	553	377	443	567	609	688	636	822	480	0.000644943099796108	0.271175
ENSRNOG00000025792	Crk	716	1464	925	1072	756	805	1245	1230	1138	1165	1558	943	0.000644943099796108	0.258862
ENSRNOG00000013602	LOC100911993	1015	1693	1482	1518	923	1084	1628	1541	1611	1671	1865	1230	0.000644943099796108	0.219651
ENSRNOG00000017751	Arl6ip1	1864	3579	2688	2871	1867	2393	2341	2143	2446	2283	2969	2030	0.000645172503820175	-0.185799
ENSRNOG00000004923	Map4k5	999	1883	1460	1516	995	1169	1220	1192	1350	1188	1567	990	0.000645267877541846	-0.182664
ENSRNOG00000028185	Tstd3	424	1011	730	881	477	600	593	555	655	478	605	463	0.000645267877541846	-0.357732
ENSRNOG00000007483	Ccnf	22	25	37	44	23	30	48	42	65	57	77	44	0.000646970696231573	0.769552
ENSRNOG00000008316	Vps39	1387	2545	1903	2126	1360	1653	1562	1760	1834	1825	1989	1369	0.000656462210555493	-0.171631
ENSRNOG00000060355	Hist1h1b	17	33	39	48	39	23	65	32	83	109	99	62	0.000656462210555493	1.06623
ENSRNOG00000032635	LOC100910370	188	360	325	250	198	295	190	252	215	206	256	184	0.000657541627340185	-0.399529
ENSRNOG00000016544	Arhgef28	984	1745	1308	1444	892	1182	1553	1530	1459	1532	1863	1259	0.000659015065036492	0.198097
ENSRNOG00000022368	Ddx49	254	455	414	452	296	316	453	478	498	486	538	336	0.000664358804480876	0.259326
ENSRNOG00000008098	Lrrc4	185	402	277	281	182	291	227	238	207	188	236	191	0.000664425210787324	-0.40121
ENSRNOG00000020489	Tmem145	58	97	83	74	57	50	90	110	120	138	111	88	0.00067184991788835	0.560276
ENSRNOG00000013309	Pik3ap1	51	100	136	80	64	84	58	49	69	34	62	46	0.000673779777612129	-0.778968
ENSRNOG00000020730	Nbr1	2796	4987	3959	4284	2862	3538	3562	3477	3662	3709	4233	2974	0.000677568463866309	-0.14099
ENSRNOG00000018461	Pdgfrb	594	1138	1011	1011	722	834	1018	1000	1156	1097	1424	856	0.000680958344988134	0.208229
ENSRNOG00000056041	Ipo8	940	1783	1259	1559	938	1076	1438	1472	1602	1494	1876	1243	0.000684549028965577	0.189381
ENSRNOG00000018087	Vim	9340	15801	13184	15241	9462	11247	14936	14474	14728	14811	19437	11415	0.000688217565433014	0.177329
ENSRNOG00000033341	MGC116197	13	15	9	14	16	8	35	31	35	19	30	23	0.000689374366886818	1.09054
ENSRNOG00000062009	Rn60_2_1877.6	48	90	76	77	43	52	38	50	41	47	53	42	0.000689794984875286	-0.589354
ENSRNOG00000033528	Tll1	491	1035	803	936	598	672	681	641	648	716	830	562	0.000693968516708511	-0.233476
ENSRNOG00000004725	Cela1	21	36	21	34	19	28	39	53	42	51	52	40	0.000693968516708511	0.711275
ENSRNOG00000010711	Dicer1	1035	1772	1400	1489	982	1242	1129	1011	1236	1240	1591	1030	0.000699486478415271	-0.224341
ENSRNOG00000001598	Usp16	427	898	659	709	456	583	532	543	554	541	699	496	0.000709321453772656	-0.228838
ENSRNOG00000027914	Plscr3	175	305	231	277	157	200	274	275	305	297	325	259	0.000713852983510851	0.284189
ENSRNOG00000054689	Cox7b	2423	4787	3536	4219	2582	3191	2531	964	2554	2473	3263	1989	0.000714365570964879	-0.676875
ENSRNOG00000017604	Fam65a	310	565	430	460	292	363	418	577	524	563	618	414	0.000718015182855687	0.276543
ENSRNOG00000036876	Faap20	132	275	206	218	140	194	244	263	258	278	279	195	0.00072453698866162	0.296886
ENSRNOG00000018317	Aak1	2782	5188	3962	4398	2669	3412	3255	3353	3639	3834	4148	2852	0.000726621262480596	-0.170223
ENSRNOG00000018289	Park7	1002	1752	1393	1610	1099	1185	1586	1677	1622	1657	1912	1242	0.000728342090509475	0.177354
ENSRNOG00000030954	Fat1	2515	4576	4002	3647	2571	3312	3911	3703	4391	4447	5632	3556	0.000729244394840147	0.220325
ENSRNOG00000033335	Cenpi	39	90	39	65	47	36	81	65	102	90	129	73	0.00072960976869826	0.685078
ENSRNOG00000009471	Epsti1	12	54	43	48	34	34	16	22	28	16	21	17	0.000731122178262349	-0.966822
ENSRNOG00000027126	Dpy30	287	635	364	447	289	315	352	333	319	269	381	225	0.000742655257771777	-0.388818
ENSRNOG00000020952	Cgn	78	109	201	111	128	143	81	96	77	85	96	44	0.000742780207233964	-0.818327
ENSRNOG00000010529	Thbs2	349	540	444	453	354	416	658	536	511	726	1079	427	0.000742977382672076	0.491816
ENSRNOG00000008338	Bsdc1	659	1257	1047	1099	786	924	849	889	933	973	1057	702	0.000745496086002347	-0.186092
ENSRNOG00000020989	Tm7sf2	174	360	246	262	165	243	196	221	175	206	260	143	0.000745531008765386	-0.357376
ENSRNOG00000017250	Gmpr	388	643	542	610	355	513	625	687	598	681	756	515	0.00074991455703161	0.250837
ENSRNOG00000006467	Eif2b2	591	1112	901	987	651	826	924	976	1089	1052	1266	790	0.000749997396866166	0.17485
ENSRNOG00000052395	AABR07071395.1	395	769	499	643	358	435	434	478	434	435	558	346	0.000753319739245903	-0.286317
ENSRNOG00000027326	Tada2b	452	812	612	739	457	554	680	702	803	761	930	559	0.000759606078502759	0.198397
ENSRNOG00000002093	Tgfbr3	1217	2123	1910	1846	1184	1602	1897	1818	2214	1948	2660	1732	0.000759606078502759	0.220201
ENSRNOG00000028254	Tmem141	91	156	122	125	101	124	166	151	158	166	232	136	0.000767835280797331	0.38872
ENSRNOG00000016090	Mtmr10	379	814	544	611	373	488	453	471	465	500	603	345	0.000768712140160095	-0.259149
ENSRNOG00000003284	Epn3	813	1604	1351	1317	885	1180	1100	1153	1072	1103	1204	854	0.00077954463874762	-0.221989
ENSRNOG00000008933	Plbd1	19	30	33	20	30	18	7	15	18	13	9	10	0.000783375816008314	-1.15963
ENSRNOG00000016541	Enc1	95	189	169	158	83	122	161	179	297	214	244	147	0.000783375816008314	0.522454
ENSRNOG00000012763	Cwf19l1	160	278	241	265	162	200	247	268	304	275	363	220	0.000783950725370746	0.268035
ENSRNOG00000018375	Eif2b3	201	414	311	331	249	269	378	330	398	375	475	301	0.000784357758040964	0.256779
ENSRNOG00000014083	Iqsec3	241	446	422	407	300	356	464	412	505	566	552	370	0.000787013404703232	0.307764
ENSRNOG00000010966	Itgb1	4858	9405	6832	7989	5432	6171	6261	6170	6797	6696	7975	5210	0.000791223599318872	-0.144672
ENSRNOG00000002372	Sgcd	165	285	236	220	168	188	259	281	290	254	339	211	0.000796261773274169	0.278989
ENSRNOG00000021492	Rbbp4	776	1475	1122	1265	838	913	1333	1215	1318	1337	1690	955	0.000798319779885903	0.205246
ENSRNOG00000037853	Rarres1	566	932	690	824	669	705	600	649	710	680	815	514	0.000803187395030644	-0.251967
ENSRNOG00000029903	Spock3	681	1323	914	1116	681	688	777	744	806	857	953	617	0.000805819689465911	-0.26431
ENSRNOG00000007829	Lactb2	323	645	460	566	341	384	386	340	411	387	484	358	0.000807379003068968	-0.27852
ENSRNOG00000045843	Rusc2	941	1631	1218	1167	797	1120	1022	962	1046	980	1217	890	0.000809479821584336	-0.25485
ENSRNOG00000011688	Neil3	5	13	7	13	3	8	21	12	25	19	24	14	0.000809879701277855	1.14096
ENSRNOG00000008036	Dennd4c	686	1404	1049	1047	836	905	876	808	1036	882	1075	697	0.00081435102191249	-0.231679
ENSRNOG00000047761	Zfp326	203	377	305	319	204	242	343	347	371	385	420	243	0.00081435102191249	0.263916
ENSRNOG00000026128	Cpne8	219	409	303	399	224	266	350	377	428	458	442	307	0.000824990034130078	0.29247
ENSRNOG00000000641	LOC100363472	186	352	267	314	191	200	178	220	220	237	205	177	0.000826538192394051	-0.363551
ENSRNOG00000020748	Map4	5599	9936	7904	8289	5630	7191	8587	8071	8888	9229	11475	7074	0.000826538192394051	0.163844
ENSRNOG00000002781	Kdsr	297	586	433	471	323	373	367	374	405	379	467	289	0.000829463729921232	-0.211135
ENSRNOG00000015370	Slc35g2	202	345	275	285	192	225	213	240	208	241	256	173	0.000834665232803713	-0.284973
ENSRNOG00000026793	Nt5dc3	209	294	292	309	162	246	321	319	326	379	445	260	0.000837992286750092	0.339717
ENSRNOG00000016470	Ndufa10	1181	2209	1579	1928	1213	1360	1951	1890	1918	1995	2347	1422	0.000838292248372997	0.195517
ENSRNOG00000000702	Sart3	268	467	438	441	310	341	460	511	492	482	670	339	0.000838890860546909	0.280589
ENSRNOG00000010545	Mrap2	421	682	517	661	432	475	509	436	457	426	576	398	0.000842388885157143	-0.279163
ENSRNOG00000005287	Syne3	201	310	286	302	208	247	296	332	358	340	459	248	0.000845283437823654	0.283895
ENSRNOG00000032446	Recql4	25	70	43	50	29	41	62	60	66	93	94	50	0.000845512826561831	0.638606
ENSRNOG00000003603	Arhgap44	559	980	814	938	606	771	901	984	955	957	1101	765	0.000846430618239113	0.188356
ENSRNOG00000006305	Slc38a2	3920	7283	5748	6030	3937	4754	4799	4360	5254	4915	6177	4208	0.000850193598035085	-0.176878
ENSRNOG00000047491	AABR07037520.1	185	339	298	339	211	228	310	387	386	346	422	247	0.00085995523382899	0.299104
ENSRNOG00000024733	Mnd1	5	8	5	11	3	10	16	17	18	16	18	15	0.000867030307565285	1.15239
ENSRNOG00000010575	Dapp1	20	41	27	39	31	22	14	12	13	21	26	16	0.000870108714131933	-0.908938
ENSRNOG00000053054	Ccnt1	79	149	150	122	76	110	76	98	102	84	96	59	0.000872920089041123	-0.499967
ENSRNOG00000021945	Ccdc184	83	131	98	118	83	89	109	156	156	151	190	110	0.000874182547416348	0.433194
ENSRNOG00000009873	Ints6	573	1110	876	948	649	717	741	662	792	646	971	594	0.000875504166053782	-0.235153
ENSRNOG00000018183	Ubr4	11429	20619	16929	17903	11519	14994	17101	17583	18953	18921	22148	14353	0.000875810648450723	0.13381
ENSRNOG00000010034	Asah1	1981	4192	2755	3220	2210	2524	2579	2301	2593	2612	3085	2198	0.000878398001355885	-0.211948
ENSRNOG00000033426	Cdc37	790	1140	1198	1193	800	920	1221	1300	1274	1414	1458	1035	0.000884279911026518	0.251067
ENSRNOG00000004242	Pole2	3	3	4	7	2	3	4	17	15	10	17	13	0.000887036645787755	1.66467
ENSRNOG00000015577	Lpar6	94	212	180	186	113	106	97	122	129	95	145	87	0.000887170227664381	-0.477812
ENSRNOG00000020280	Armc6	113	222	183	169	128	140	208	230	225	224	258	142	0.000887776416917452	0.338015
ENSRNOG00000017669	Chd1l	157	292	211	225	158	176	249	252	254	262	331	215	0.000889419792898333	0.269128
ENSRNOG00000047817	Enox1	321	615	483	491	339	394	504	548	582	532	621	442	0.000891885291914467	0.202605
ENSRNOG00000007432	Polr3b	681	1285	972	1105	788	846	1097	1188	1187	1108	1432	863	0.000911354024376018	0.182977
ENSRNOG00000011226	Timm8a1	115	279	169	218	126	149	146	131	150	143	172	87	0.000914195319785291	-0.425683
ENSRNOG00000017052	Pianp	25	38	25	33	16	26	43	60	41	49	52	40	0.000914306092101903	0.718892
ENSRNOG00000015428	LOC102556337	1160	2332	1673	1740	1102	1443	1427	1402	1520	1445	1719	1195	0.000916950137880864	-0.195225
ENSRNOG00000017510	Mfge8	314	550	437	424	351	409	514	625	546	478	746	410	0.000923969146526883	0.31137
ENSRNOG00000005123	Emc2	712	1501	1082	1211	827	962	902	931	998	969	1293	765	0.000928230659804629	-0.191431
ENSRNOG00000056387	Mir628	1	4	4	0	3	4	17	18	7	8	11	6	0.000934406297100169	1.92742
ENSRNOG00000007110	Ankrd6	333	618	521	498	286	378	501	568	528	601	718	467	0.000944202632132006	0.279334
ENSRNOG00000052087	Ubap2	541	881	804	875	537	655	829	840	895	1034	1053	713	0.000947326137363541	0.22921
ENSRNOG00000059997	Brip1	40	92	60	84	48	65	98	73	97	115	124	90	0.000954464505212164	0.538329
ENSRNOG00000004613	Gpm6b	2583	5345	3652	4353	2913	3209	3367	3171	3415	3549	4195	2804	0.000965785615758011	-0.185436
ENSRNOG00000006444	Fkbp4	3658	6798	5482	5713	3540	4882	4439	3899	4933	4823	5618	3879	0.000968535577885661	-0.207671
ENSRNOG00000019908	Lamtor2	708	1187	900	1009	682	776	812	797	810	862	969	658	0.000968535577885661	-0.192111
ENSRNOG00000000569	Vsir	125	263	211	228	172	190	161	154	179	170	223	127	0.000968716965530523	-0.322849
ENSRNOG00000007970	Plxnc1	1130	1944	1536	1676	1170	1372	1311	1406	1490	1447	1744	1131	0.000970793392443636	-0.144522
ENSRNOG00000017857	Cul7	1113	2145	1654	1924	1298	1482	1843	1938	1904	2022	2236	1511	0.000971666428733684	0.165483
ENSRNOG00000047884	AABR07001923.1	143	259	207	207	150	156	154	140	181	161	179	134	0.000982539329298148	-0.32923
ENSRNOG00000018295	Ccar2	150	249	286	201	137	217	279	289	313	368	365	200	0.000987269234347809	0.448222
ENSRNOG00000055524	Trip10	201	394	370	379	291	305	427	445	418	413	478	369	0.000987269234347809	0.307368
ENSRNOG00000007979	Phospho2	269	635	406	456	291	338	299	315	371	310	411	306	0.000991060092984605	-0.320025
ENSRNOG00000034025	Ptprj	1288	2427	1901	2069	1433	1632	1581	1539	1842	1770	2062	1413	0.000991288754353259	-0.163418
ENSRNOG00000061247	Ccdc67	1	2	1	4	1	0	4	4	7	19	10	7	0.000995208999315662	2.33532
ENSRNOG00000022893	Rimbp2	156	267	264	237	147	206	270	290	294	290	318	210	0.00100226921578358	0.299089
ENSRNOG00000010267	Klhdc10	2072	3847	2876	3139	2102	2595	3093	3060	3505	3289	3928	2613	0.00100226921578358	0.140304
ENSRNOG00000027015	Ythdf1	365	614	524	564	373	427	561	549	615	683	711	461	0.00100359568593249	0.227026
ENSRNOG00000026905	Ppm1g	476	762	629	794	494	573	734	821	801	736	953	605	0.00100412973040665	0.222608
ENSRNOG00000025823	Rbm46	139	292	207	242	133	203	154	170	183	142	221	136	0.00100677782077479	-0.355854
ENSRNOG00000039980	Slc25a5	1332	2627	2036	2301	1481	1821	1748	1694	1854	1796	2297	1554	0.00100677782077479	-0.167822
ENSRNOG00000003019	Ubn1	466	886	746	810	551	630	768	800	887	790	1049	675	0.00100677782077479	0.190244
ENSRNOG00000018561	Pprc1	214	361	344	358	194	270	342	367	398	397	480	272	0.00100778376596426	0.281085
ENSRNOG00000008829	Sorbs3	197	364	304	293	186	276	321	297	368	376	468	288	0.00101193949323205	0.294846
ENSRNOG00000016561	Ns5atp9	4	11	7	4	0	11	19	7	32	21	30	16	0.001018814205155	1.6592
ENSRNOG00000018220	Pde4dip	4218	7496	5767	6899	4241	5360	5197	5431	5275	5797	6430	4003	0.00102249636772688	-0.171368
ENSRNOG00000045644	LOC684841	24	29	37	47	26	25	45	43	68	56	79	48	0.00103170961191564	0.743313
ENSRNOG00000055257	2015-09-01	1298	2630	1924	2128	1392	1717	1537	1359	1765	1678	1980	1534	0.00104807343027407	-0.245869
ENSRNOG00000047781	Slc25a23	36	89	83	64	50	61	94	91	104	101	123	66	0.00104910853142006	0.506124
ENSRNOG00000008626	Manea	610	1212	801	904	643	655	689	615	772	710	877	607	0.00105028206273036	-0.259043
ENSRNOG00000055297	AABR07005633.1	146	290	178	222	141	158	157	135	157	146	212	126	0.00105028206273036	-0.368165
ENSRNOG00000026379	AABR07041963.1	49	87	67	82	47	74	50	45	52	44	55	47	0.00105089829884015	-0.554804
ENSRNOG00000017434	Mgat3	857	1682	1266	1412	994	1072	1050	1139	1253	1080	1347	944	0.00105993234191571	-0.182076
ENSRNOG00000053205	Gabpa	636	1215	879	920	611	735	749	610	817	758	922	606	0.00106129644735683	-0.247885
ENSRNOG00000012368	Dnajc17	122	184	179	168	115	145	192	211	189	201	290	167	0.00106224786238043	0.35246
ENSRNOG00000021644	Slc15a3	29	40	44	38	22	30	18	22	26	19	30	8	0.00106403326924023	-0.826922
ENSRNOG00000000465	Slc39a7	583	987	797	875	634	744	870	920	961	919	1218	736	0.00106528751513215	0.184186
ENSRNOG00000006136	Pdpk1	1235	2287	1770	1919	1280	1549	1547	1532	1681	1703	1918	1279	0.00107006810685408	-0.143946
ENSRNOG00000009592	Cyb5r3	1638	2911	2406	2382	1492	2178	1753	1769	1995	2102	2683	1530	0.00107006810685408	-0.232927
ENSRNOG00000042523	Ube2d2	504	947	702	845	462	602	805	726	902	912	1011	744	0.00107715911235994	0.251596
ENSRNOG00000017869	Irf8	48	71	92	67	58	70	46	30	62	33	26	37	0.00107715911235994	-0.881392
ENSRNOG00000010237	Map7d1	785	1186	1241	1272	744	998	1303	1255	1320	1771	1818	998	0.00107715911235994	0.338578
[truncated: 2,365 more rows]

## Sheet: Streptozotocin vs saline
Ensembl ID	Gene symbol	Saline 1	Saline 2	Saline 3	Saline 4	Saline 5	Saline 6	STZ 1	STZ 2	STZ 3	STZ 4	STZ 5	STZ 6	FDR p-value	log2 fold change
ENSRNOG00000021201	Txnip	900	1738	1476	1412	1178	1255	3686	1760	3706	3350	3438	3917	1.05424365794679e-50	1.19450453636761
ENSRNOG00000020918	Ccnd1	818	1291	1197	1373	798	1008	596	551	644	731	701	853	3.33322282838211e-13	-0.756966816367973
ENSRNOG00000046889	Dbi	5241	10408	7516	9252	5632	6285	4202	4329	5215	4577	5125	5211	4.98421647335673e-13	-0.691254850156622
ENSRNOG00000017822	Mgea5	2826	5161	3810	4212	2858	3461	6217	3344	6898	4806	5843	5698	1.45541623630745e-12	0.442378426978713
ENSRNOG00000007354	Trpa1	740	1254	942	1127	669	870	663	573	698	579	604	676	1.23622376759849e-11	-0.640632091427264
ENSRNOG00000050655	P4ha1	1225	2126	1862	1995	1380	1662	1199	1032	1575	1269	1429	1544	8.11545956797126e-11	-0.449080415330335
ENSRNOG00000060694	Adam17	1193	2394	1763	1966	1340	1599	980	1005	1288	1264	1181	1289	1.03340418622934e-10	-0.621608107698166
ENSRNOG00000007029	Dnaja1	4896	9285	6583	8413	5313	5944	5636	4037	6820	5059	5914	5902	1.95871983558641e-10	-0.370689294890061
ENSRNOG00000014201	Manf	645	855	844	1006	569	858	607	407	655	556	636	627	1.24258491128573e-09	-0.568723589056166
ENSRNOG00000019183	Alox15	7	6	16	8	13	7	64	20	376	130	154	64	1.24258491128573e-09	3.55506510928487
ENSRNOG00000028688	Ctns	388	716	586	602	460	480	842	510	951	687	813	1033	1.25051865816775e-09	0.467525591209596
ENSRNOG00000019120	Hmgcs2	408	982	612	715	464	613	1133	629	1398	815	1099	1028	2.56302680029743e-09	0.5884165849683
ENSRNOG00000003743	Dars	1459	2981	1973	2503	1536	1812	1641	1195	1864	1635	1824	1963	6.01498217083135e-09	-0.364165596977725
ENSRNOG00000004063	Sh3pxd2b	528	820	815	827	487	623	524	371	553	542	546	610	6.99940113288553e-09	-0.482049309239131
ENSRNOG00000000622	Hint1	1388	2555	1761	2324	1624	1764	1587	1028	1726	1327	1813	1845	8.43479379718211e-09	-0.402622106576616
ENSRNOG00000029980	Zbtb16	51	113	93	100	87	79	199	105	218	138	202	154	8.76137593553403e-09	0.844788783890572
ENSRNOG00000013162	Zcchc12	170	361	235	257	206	243	400	242	413	339	439	410	8.76137593553403e-09	0.504188594241535
ENSRNOG00000018294	Hspa5	7896	10985	10505	12281	7589	11116	7440	5095	9262	7153	8948	8948	9.09095453981765e-09	-0.493504423839073
ENSRNOG00000012827	Mlf1	113	202	129	183	119	154	100	77	113	70	110	109	1.52774584328441e-08	-0.738118578043122
ENSRNOG00000018126	Abca1	4086	7276	5378	6192	3991	4886	5032	3329	5138	4180	4495	4828	1.52774584328441e-08	-0.330057897883251
ENSRNOG00000000105	Cplx2	1070	1663	1461	1695	972	1309	2266	1224	2151	1923	2063	2069	1.74264047792977e-08	0.408458227982963
ENSRNOG00000011817	Rpl22l1	146	422	310	281	202	262	163	117	231	143	175	213	1.81467660983696e-08	-0.725193742627622
ENSRNOG00000021198	Hist1h2bq	940	1564	1228	1548	910	1162	840	785	1012	938	932	992	3.03277758517116e-08	-0.501411167955985
ENSRNOG00000010208	Timp1	220	398	338	381	222	279	172	163	206	199	210	290	3.18227311055416e-08	-0.657281164212358
ENSRNOG00000010897	Nek6	737	1463	1137	1281	871	1017	887	701	946	789	902	1043	3.37839928877589e-08	-0.393184451795381
ENSRNOG00000032699	Ttyh1	2123	4293	3450	3942	2365	2997	2468	1940	2894	2671	2619	2964	3.44870484249009e-08	-0.382354659930927
ENSRNOG00000000902	Hsph1	2804	4373	4080	4640	2734	3403	3147	2160	3515	2956	3240	3640	3.44870484249009e-08	-0.345476323001111
ENSRNOG00000013829	Chrna3	689	1442	966	1171	791	895	971	511	909	738	820	856	3.65949360307673e-08	-0.406411052950272
ENSRNOG00000006030	Ptprz1	2065	3973	3027	3699	2008	2616	2236	1771	2248	2157	2350	2747	4.11135255183986e-08	-0.438917415669298
ENSRNOG00000031889	Rpl6-ps1	532	1025	1066	770	497	847	1429	826	1337	1211	1493	1785	4.11135255183986e-08	0.666853470158815
ENSRNOG00000002615	Pmm2	1050	2002	1410	1578	1036	1242	1092	830	1417	1149	1201	1313	4.11135255183986e-08	-0.342683442075232
ENSRNOG00000033741	Ankrd34a	22	46	28	35	24	27	58	36	76	63	86	72	4.36318133946628e-08	0.995507759850172
ENSRNOG00000052142	Ahsa2	265	462	432	531	338	401	270	241	322	258	323	302	4.36318133946628e-08	-0.595452696232286
ENSRNOG00000006228	Pdia4	1436	2341	1939	2154	1325	1914	1489	1184	1615	1437	1613	1684	5.09179521352376e-08	-0.394929672353067
ENSRNOG00000002403	Fam129a	1674	3032	2665	2664	1765	2097	1555	1471	1778	1700	1711	2162	7.77687524820292e-08	-0.500665580786304
ENSRNOG00000019018	Plat	1027	1907	1519	1739	1189	1217	1030	951	1231	1071	1183	1172	1.11293048258765e-07	-0.454099805872323
ENSRNOG00000003741	Nptx1	1615	3060	2311	2584	1646	2117	2088	1307	1884	1888	2021	2103	1.19779427093076e-07	-0.331586576818528
ENSRNOG00000016831	Serpinh1	1369	2056	2152	2242	1363	2040	948	1026	1133	1324	1348	1522	1.46956951489359e-07	-0.709196362279249
ENSRNOG00000011680	Il16	351	581	519	503	368	412	695	401	759	770	690	819	1.51240829135731e-07	0.482416532615246
ENSRNOG00000025584	Agap2	144	215	186	148	103	147	249	174	331	234	276	289	2.04739268470659e-07	0.608275792137052
ENSRNOG00000006569	Itgb8	2612	4733	3897	4808	2395	2968	2237	2137	2693	2503	2616	3232	2.58516778927432e-07	-0.542111198068661
ENSRNOG00000012094	Ltbp2	164	285	304	351	155	228	488	257	523	312	504	598	2.76339309216308e-07	0.739598190245929
ENSRNOG00000043114	Tomm7	647	1206	884	1095	747	779	727	530	922	650	795	880	2.80509839225324e-07	-0.353900974820456
ENSRNOG00000016265	Acsl5	739	1339	926	1158	771	858	765	619	878	742	871	930	3.79612619757536e-07	-0.363556424191407
ENSRNOG00000016690	Idi1	2137	4124	2612	3835	2363	2431	2169	1808	2556	1960	2532	2545	3.92122001315781e-07	-0.450767420931356
ENSRNOG00000019494	Psmb10	152	240	185	240	167	186	133	119	152	133	126	153	3.92122001315781e-07	-0.618958101121224
ENSRNOG00000012149	Gpsm2	427	900	730	798	527	616	549	417	636	468	571	627	4.62882889005313e-07	-0.381922049654048
ENSRNOG00000058645	Tnc	1256	2723	2027	2193	1370	1676	894	1241	1231	1097	1188	1348	8.98508798936021e-07	-0.723387838927371
ENSRNOG00000011752	Sh3d19	762	1287	1213	1356	772	947	787	601	893	889	909	1014	8.98508798936021e-07	-0.409552106510147
ENSRNOG00000017198	Hif3a	4	3	5	6	4	2	24	6	23	19	27	15	8.98508798936021e-07	2.08921822088098
ENSRNOG00000052444	RGD1563091	1597	3965	2932	2962	2373	1965	2158	1356	1910	1957	1741	2199	9.45059223565841e-07	-0.556229669550853
ENSRNOG00000057829	AC134087.2	1443	2760	1971	2215	1765	2070	1574	1181	1089	1221	1594	1745	9.45059223565841e-07	-0.627978361661352
ENSRNOG00000042980	Adam19	2804	5042	3940	4220	2765	3546	3444	2238	2629	2923	3064	3267	1.08940827412681e-06	-0.430091958423576
ENSRNOG00000001766	Tfrc	2787	5485	4303	4787	3215	3575	3364	2658	3626	3404	3607	3476	1.17424934012436e-06	-0.342217589479649
ENSRNOG00000016143	Gpr162	125	288	213	251	153	187	386	196	425	284	424	288	1.27283035743125e-06	0.619176354467866
ENSRNOG00000007906	Bub1b	18	26	24	35	12	19	5	7	11	8	10	8	1.47153749658888e-06	-1.53296879498819
ENSRNOG00000006952	Prex1	1322	2221	1957	2093	1432	1693	1619	1125	1676	1474	1483	1849	1.5053917750841e-06	-0.31874997862214
ENSRNOG00000026963	Hsp90b1	7199	10476	10232	11291	7255	9486	7351	5529	8558	7406	8480	9477	1.5053917750841e-06	-0.372281754245818
ENSRNOG00000046005	Scd2	55424	109103	75746	91048	58898	70301	63140	49168	72116	65566	70052	77209	2.17404986094698e-06	-0.298660139914179
ENSRNOG00000014525	Hspd1	3365	6428	4618	5644	3699	4235	4205	3056	4631	3778	4507	4053	2.48442983884174e-06	-0.296907149675695
ENSRNOG00000002721	Ndufb4	495	868	608	720	478	559	523	355	678	433	569	553	2.48442983884174e-06	-0.367635701522349
ENSRNOG00000060559	AABR07073073.2	1834	3499	2502	3137	2174	2168	2038	1423	2865	1703	2058	2380	2.48442983884174e-06	-0.405146861804313
ENSRNOG00000017945	Serf1	654	1439	895	1207	811	850	869	551	950	576	813	770	3.05530231864822e-06	-0.461826622884608
ENSRNOG00000020202	Asrgl1	553	879	732	913	585	635	549	460	682	584	597	613	4.29329410497938e-06	-0.399877251276827
ENSRNOG00000015691	Fam212b	1191	1984	1631	1960	1150	1402	935	995	911	1144	1109	1287	4.60209566301642e-06	-0.611474942586292
ENSRNOG00000050404	Pmepa1	386	772	813	821	531	578	523	304	570	425	505	639	4.75414853292867e-06	-0.50223696390904
ENSRNOG00000058444	Hist2h4	64	130	159	109	88	117	174	126	237	234	218	344	5.02948864607074e-06	0.881482694334225
ENSRNOG00000011381	Acsbg1	1397	2504	2071	2196	1393	1838	1595	1195	2050	1554	1912	1772	5.07641589302323e-06	-0.277298779712802
ENSRNOG00000059326	Abca9	642	1148	899	835	711	756	1084	784	1506	1042	1200	1330	5.39747692990261e-06	0.362273480345901
ENSRNOG00000049743	Gstm5	131	223	189	179	147	186	310	175	271	246	397	350	5.67992808197313e-06	0.607467661566657
ENSRNOG00000010830	Slc25a4	10765	21844	15181	18309	11808	13752	13836	9675	16763	11792	14397	14171	5.73294737762607e-06	-0.275734166707604
ENSRNOG00000045961	Lyrm7	245	441	303	408	261	262	257	182	309	235	270	286	5.87842068574562e-06	-0.418969490423455
ENSRNOG00000025768	Clk1	2202	4248	3584	3927	2632	3039	2523	2119	2722	2331	3277	3038	5.87842068574562e-06	-0.381508399994111
ENSRNOG00000045743	Etnppl	1	3	1	4	1	2	37	5	43	12	20	6	5.89436672099545e-06	3.14522347546807
ENSRNOG00000055825	AABR07070277.3	30	51	25	34	20	15	12	9	16	7	13	9	5.95131733617771e-06	-1.48772851854431
ENSRNOG00000003515	Ephx1	257	385	389	354	250	298	581	284	573	397	536	541	5.97186123344191e-06	0.467031596941
ENSRNOG00000020353	Sh3pxd2a	1366	2215	2113	2190	1398	1822	1371	1119	1485	1582	1582	1831	6.18249855448407e-06	-0.404469903944907
ENSRNOG00000008223	Cnr1	444	744	620	666	402	490	850	437	940	738	1001	883	6.28814223562885e-06	0.410088660694622
ENSRNOG00000057943	AABR07058884.3	373	636	446	613	359	412	382	298	439	347	407	427	6.47144338095584e-06	-0.398403447572194
ENSRNOG00000010597	Slc5a7	69	141	99	115	78	74	198	75	185	149	209	195	6.60485733123752e-06	0.695940814052879
ENSRNOG00000016910	Ralgps1	158	309	257	247	153	196	373	185	416	290	352	340	7.56174178549537e-06	0.461764899532453
ENSRNOG00000037871	Sfxn5	387	770	598	653	450	510	538	327	563	470	482	488	7.60147494939604e-06	-0.328918985341265
ENSRNOG00000053240	Soga1	581	972	963	934	655	872	595	533	751	592	762	734	7.82068662560719e-06	-0.427971762729751
ENSRNOG00000045771	Chl1	2267	4313	3212	3274	2354	2812	2496	1906	2669	2713	2729	3056	8.57024433597815e-06	-0.317987754276671
ENSRNOG00000021245	RGD1311739	155	316	242	246	169	210	384	198	416	300	389	306	9.70468610146457e-06	0.470290569102869
ENSRNOG00000003721	Paqr4	862	1716	1289	1414	942	1162	994	796	1195	1085	1164	1186	1.13303654642877e-05	-0.291357817962241
ENSRNOG00000024650	Ckap2	58	89	76	91	61	62	24	41	58	42	35	42	1.14266868026091e-05	-0.944582307482043
ENSRNOG00000008619	Agtrap	330	603	482	518	337	427	602	406	717	533	689	621	1.22381823218436e-05	0.301304544865414
ENSRNOG00000040166	Ankrd34b	38	72	65	60	55	44	126	70	172	82	124	91	1.26071170517015e-05	0.872365744950804
ENSRNOG00000014072	Txndc17	341	617	453	518	367	421	435	264	437	360	437	396	1.26071170517015e-05	-0.325349621394721
ENSRNOG00000004624	Rnd3	482	792	660	674	481	592	420	377	528	473	584	610	1.32225930368813e-05	-0.403096209562765
ENSRNOG00000003399	Hnrnph1	2697	5316	3958	4600	2906	3637	3473	2492	4120	3290	3861	3847	1.32472704130327e-05	-0.225526013284497
ENSRNOG00000005082	Irf6	363	703	486	524	361	423	885	393	797	602	770	725	1.32856285542834e-05	0.435641972242296
ENSRNOG00000015999	Cirbp	339	808	483	445	354	439	717	456	827	638	769	723	1.36879208230029e-05	0.43707876821149
ENSRNOG00000009531	Col9a3	209	422	326	354	250	277	216	195	311	191	225	267	1.47670978799335e-05	-0.480289381127523
ENSRNOG00000010352	Dnajc3	788	1183	1004	1203	701	986	816	597	935	789	963	926	1.53070373073334e-05	-0.32976286514528
ENSRNOG00000001815	Eif4a2	8461	17396	11507	14640	9477	9834	10594	7240	12701	8991	10889	10017	1.57736484226137e-05	-0.326979206816514
ENSRNOG00000015156	Gal	62	134	107	100	65	99	43	56	40	42	61	73	1.59777315627185e-05	-0.916109474518881
ENSRNOG00000000658	Acacb	156	326	258	237	157	203	313	186	453	295	424	394	1.60879661383262e-05	0.516214291093931
ENSRNOG00000003917	Uck2	499	972	769	859	512	682	590	441	638	608	683	709	1.65858151620726e-05	-0.317012652843995
ENSRNOG00000053675	Dhh	576	979	808	1006	607	717	447	501	494	609	600	638	1.67473401077498e-05	-0.583695207348166
ENSRNOG00000015368	Pdilt	12	34	19	21	21	22	52	21	52	40	64	60	1.67744413223192e-05	1.04478580235354
ENSRNOG00000053047	Top2a	83	179	212	190	126	142	17	50	46	105	56	62	1.67744413223192e-05	-1.51464064378326
ENSRNOG00000003134	Slc4a4	1543	3224	2268	2389	1618	2107	3214	1837	3291	2585	2939	3085	1.72499683047491e-05	0.27012910524129
ENSRNOG00000022325	Smc2	526	1028	704	859	588	640	599	413	775	602	682	717	1.84171464559603e-05	-0.300097102401356
ENSRNOG00000009867	Tgfb3	199	436	364	380	243	298	221	184	268	247	288	303	1.90437335462e-05	-0.434935074257689
ENSRNOG00000035642	Mirlet7i	3	14	18	10	5	15	27	20	26	30	32	39	1.90437335462e-05	1.32164013679636
ENSRNOG00000042502	Smim17	275	550	367	456	281	307	597	293	622	500	642	565	1.94371027642813e-05	0.420969147284402
ENSRNOG00000003025	Rn50_X_0749.3	1875	4057	2717	3542	2329	2460	2476	1772	2966	2144	2568	2466	1.96927621392436e-05	-0.324831726302648
ENSRNOG00000003881	Nit1	497	963	741	763	544	643	681	394	709	480	618	703	2.07458850958932e-05	-0.316788141286475
ENSRNOG00000020296	LOC103693430	244	513	261	429	281	257	254	185	276	176	261	229	2.07458850958932e-05	-0.607422207946501
ENSRNOG00000045884	AABR07030590.1	164	338	251	337	193	223	211	141	164	177	211	215	2.21200895791998e-05	-0.512542064894558
ENSRNOG00000054548	Srpk3	30	42	43	56	29	39	20	12	29	22	26	26	2.28836732713719e-05	-0.929653661106714
ENSRNOG00000005698	Ndufa5	1222	2587	1592	2097	1434	1568	1560	1074	1852	1324	1595	1509	2.5512726862615e-05	-0.327540397461217
ENSRNOG00000010533	Arfip1	633	1309	808	1120	713	702	633	542	881	626	729	792	2.64058850764036e-05	-0.415303345499012
ENSRNOG00000015582	Me2	923	1801	1215	1579	988	1117	1063	743	1379	1079	1199	1231	2.74068815700277e-05	-0.285205533534112
ENSRNOG00000054259	Klf11	99	210	141	171	96	149	242	110	292	220	252	249	2.91277471318778e-05	0.547245213767647
ENSRNOG00000027228	Mogat2	41	81	81	37	62	66	128	81	184	97	166	121	2.99999531425113e-05	0.941471536078249
ENSRNOG00000053752	AABR07028905.1	229	372	572	303	265	439	713	575	630	723	803	670	3.07604095729129e-05	0.825942632420365
ENSRNOG00000002643	Ugdh	337	662	492	570	323	427	379	280	446	382	442	460	3.26059319895526e-05	-0.326745595395729
ENSRNOG00000014328	Frs3	142	273	208	188	137	201	318	180	325	247	305	287	3.26059319895526e-05	0.428731240802327
ENSRNOG00000027940	Plppr3	78	157	125	113	92	97	224	103	211	164	177	170	3.26059319895526e-05	0.557704276504887
ENSRNOG00000018939	Rexo2	898	1809	1165	1508	1048	1058	1130	781	1298	921	1139	1143	3.49103118010991e-05	-0.318147054448397
ENSRNOG00000015967	Sh3bgrl3	1981	3390	2590	2918	1864	2469	2434	1688	2307	2158	2273	2408	3.52420416921545e-05	-0.289230380558152
ENSRNOG00000006444	Fkbp4	3658	6798	5482	5713	3540	4882	4672	3321	4512	4286	4617	4807	3.70467738712337e-05	-0.281953262104049
ENSRNOG00000019328	Phgdh	1089	2291	1595	1798	1268	1513	1267	1092	1589	1235	1435	1528	3.78578859221607e-05	-0.314450977065253
ENSRNOG00000008055	Ccne2	39	102	70	76	63	64	41	40	47	32	40	54	4.23795537622878e-05	-0.791772614124305
ENSRNOG00000020763	Snrnp70	1584	2628	2250	2343	1459	1986	2853	1652	2857	2451	2973	3135	4.33927750852258e-05	0.266868507043529
ENSRNOG00000011696	Lifr	6428	11520	9054	10324	6255	8154	12459	6546	12832	10066	12501	12921	4.38011994850789e-05	0.26755102150428
ENSRNOG00000005849	Aco1	567	948	722	970	621	677	639	433	802	591	687	760	4.39191594928834e-05	-0.314413593056975
ENSRNOG00000011946	Ptn	5660	10849	8106	8710	5399	7254	6176	5291	6999	5927	7087	7588	4.41194384282915e-05	-0.313263256351392
ENSRNOG00000056069	Kif11	104	185	162	160	105	142	77	95	101	105	87	106	4.85271013200561e-05	-0.665462283312561
ENSRNOG00000032690	Ube2e2	155	297	244	244	176	182	305	196	339	290	312	327	5.20831405416804e-05	0.345576578703802
ENSRNOG00000043416	Bcl3	48	77	63	77	37	58	45	23	50	32	34	48	5.20831405416804e-05	-0.736477740574627
ENSRNOG00000014524	S1pr3	883	1531	1219	1437	795	1130	919	720	885	1006	917	1148	5.20831405416804e-05	-0.40434654790532
ENSRNOG00000021151	Ppp1r14b	294	457	322	446	241	333	282	214	298	250	315	313	5.20831405416804e-05	-0.422059031325739
ENSRNOG00000014660	Usp53	877	1530	1272	1537	1029	1158	878	774	1189	900	1204	1267	5.51349499337049e-05	-0.357613894469718
ENSRNOG00000003232	Slc9a3r1	444	798	671	727	416	567	535	396	573	487	521	586	5.51349499337049e-05	-0.316373624901145
ENSRNOG00000012067	Fam111a	28	34	38	45	27	26	12	12	18	23	10	22	5.94512323715571e-05	-1.13000237137076
ENSRNOG00000020525	Col5a3	4432	8490	6379	7419	4654	5535	5687	4194	6397	4861	6049	6266	6.01115580571518e-05	-0.231007955617765
ENSRNOG00000007610	Gdf11	497	738	633	690	454	507	1096	437	1143	728	1154	999	6.37856617904216e-05	0.51611928796629
ENSRNOG00000009630	Hsd17b12	1620	3204	2085	2835	1557	1929	1865	1448	2202	1713	1979	1943	6.59745334766689e-05	-0.323664206649797
ENSRNOG00000011452	Aldoc	3067	5882	4296	4772	3118	3784	6133	3327	6978	4668	6124	5583	6.65240319912746e-05	0.288335849055115
ENSRNOG00000003687	Rgs2	150	246	210	225	169	215	150	119	182	154	181	188	6.69144684565436e-05	-0.427294143801318
ENSRNOG00000050169	Pet100	375	734	504	576	399	417	465	283	491	425	474	450	7.26303214703134e-05	-0.313014401267416
ENSRNOG00000016897	Rlbp1	28	36	42	47	26	49	18	17	30	17	19	17	7.50906457094898e-05	-1.05664375325444
ENSRNOG00000051492	AC135285.4	213	343	280	373	214	191	188	135	284	167	196	226	7.54783323775936e-05	-0.539767568627557
ENSRNOG00000054746	AABR07036645.1	159	294	189	246	199	214	177	112	147	123	158	225	7.81287056787453e-05	-0.577028886061729
ENSRNOG00000010473	Cand2	70	109	96	78	61	69	121	69	171	123	161	166	7.81287056787453e-05	0.624121117521235
ENSRNOG00000010775	Arrdc4	473	882	604	860	571	690	1039	592	1082	857	1095	962	7.81287056787453e-05	0.353274387387761
ENSRNOG00000000814	Fabp7	635	1582	949	1254	840	989	638	657	1007	679	854	669	7.82372459789994e-05	-0.537285616038463
ENSRNOG00000009820	Bnip3l	1236	2403	1883	1955	1419	1599	2448	1380	2524	2080	2477	2369	7.82372459789994e-05	0.233274597056183
ENSRNOG00000000572	Chst3	256	503	431	455	340	381	275	264	240	300	304	309	7.84669946468667e-05	-0.556491087673675
ENSRNOG00000001803	Dnajb11	621	1194	894	1107	666	830	804	534	966	751	860	879	7.93919272322472e-05	-0.246947910610423
ENSRNOG00000018111	Slc12a5	2	3	1	2	2	5	15	3	22	7	16	15	8.02591135947333e-05	2.17804264655704
ENSRNOG00000008141	Nppb	17	16	12	25	23	12	10	2	3	4	3	10	8.02591135947333e-05	-1.84637330340855
ENSRNOG00000049402	Nbl1	835	1334	1173	1125	882	1003	1648	884	1504	1378	1543	1553	8.02591135947333e-05	0.303448372765641
ENSRNOG00000026293	Jun	770	1454	1223	1422	777	1043	1006	678	1136	985	1023	1024	8.19242276058495e-05	-0.28265059813016
ENSRNOG00000006470	Camk1g	10	26	16	30	16	12	80	25	49	27	49	50	8.21327508086699e-05	1.24126325185666
ENSRNOG00000021866	Bola3	283	556	406	485	312	357	352	218	350	312	426	364	8.25516758349789e-05	-0.345439175405517
ENSRNOG00000020309	Gfra3	219	403	341	324	215	291	451	242	439	395	455	481	8.54125044382937e-05	0.351717409607342
ENSRNOG00000026643	Chordc1	1153	2198	1650	2067	1329	1409	1251	1091	1659	1240	1608	1490	8.64847765077017e-05	-0.323208121623571
ENSRNOG00000010839	Krt222	367	791	555	683	410	470	466	306	528	453	443	564	8.71636557395757e-05	-0.337290532356534
ENSRNOG00000015780	Rcn2	1185	2408	1605	1893	1370	1508	1515	1057	1794	1268	1670	1569	8.71636557395757e-05	-0.265961854375325
ENSRNOG00000053025	AC130391.3	44	59	41	56	46	35	17	20	29	18	20	43	8.93394895709285e-05	-1.05376292913864
ENSRNOG00000001979	Rcan1	598	1115	887	1049	700	832	795	501	882	726	914	840	9.03658595887429e-05	-0.259306270320503
ENSRNOG00000061304	Atp2b3	1177	2229	1729	1907	1137	1511	2213	1316	2234	1907	2124	2382	9.03809390296384e-05	0.231834876994378
ENSRNOG00000025608	Lrat	10	24	18	15	8	6	45	21	40	19	34	37	9.32008045234935e-05	1.17494218667345
ENSRNOG00000030055	Vamp3	383	664	517	604	424	449	416	317	514	426	424	522	9.40891413062737e-05	-0.318617724434097
ENSRNOG00000056717	AC098064.1	32	52	37	41	40	29	13	16	22	20	33	18	9.45167623130663e-05	-1.02645020723423
ENSRNOG00000004676	Pak3	629	1177	873	952	574	739	1124	655	1201	982	1199	1180	9.45167623130663e-05	0.258137177352658
ENSRNOG00000013484	LOC102550391	248	694	401	406	348	347	673	416	688	500	778	599	0.000104403002945782	0.496558300338346
ENSRNOG00000047931	Tmsb4x	9552	19554	11790	16220	11184	10906	12111	8106	13520	9842	12013	11778	0.000105752546368684	-0.32552118548688
ENSRNOG00000020773	Map3k11	369	750	635	645	455	524	482	356	551	487	505	550	0.000106984597982872	-0.29947648644105
ENSRNOG00000001113	Mmd2	972	2069	1634	2030	995	1367	1186	941	1445	1198	1294	1426	0.000107983518738101	-0.347420358201589
ENSRNOG00000047307	Cntfr	139	245	217	206	113	174	291	155	288	246	289	296	0.00010975078489688	0.413490268209761
ENSRNOG00000026447	Disp3	92	188	152	158	108	133	207	139	204	173	236	219	0.000111802872569845	0.404225794341126
ENSRNOG00000047459	Hist1h1d	194	311	325	263	187	237	434	202	447	320	423	457	0.000112743973300285	0.464218699428927
ENSRNOG00000050534	Gcnt1	184	374	272	335	223	280	186	164	241	245	235	237	0.000113361068407906	-0.44165545318063
ENSRNOG00000008587	Tek	367	666	559	631	453	453	383	322	563	411	474	473	0.000121221402231221	-0.356096316757482
ENSRNOG00000004150	Slc9a7	221	383	306	369	227	292	436	256	533	351	461	432	0.000129451084942569	0.346777028225489
ENSRNOG00000057794	Adamts5	572	1130	951	918	605	853	604	521	789	734	731	815	0.000133142816652348	-0.350801082394076
ENSRNOG00000012495	Podxl	542	976	800	885	527	655	612	416	740	667	717	731	0.000141992200992199	-0.274910139551776
ENSRNOG00000020247	Cnih2	26	57	45	43	26	27	106	26	111	50	99	106	0.000154329387096929	1.01852814606451
ENSRNOG00000004362	Rps6ka5	793	1582	1159	1330	952	1090	1587	949	1647	1324	1554	1604	0.000154329387096929	0.224155542034478
ENSRNOG00000021441	Reln	3915	7386	5988	6742	4210	5141	4328	3552	5586	4974	4839	5865	0.000154329387096929	-0.285514285748261
ENSRNOG00000012811	Spint1	66	110	110	103	65	71	163	96	196	119	148	124	0.000155090433989119	0.583358696399466
ENSRNOG00000022533	Micall2	135	229	213	217	129	170	131	107	143	149	158	170	0.000161128844876051	-0.445460379211571
ENSRNOG00000007478	Cry2	602	1111	879	933	614	684	1174	657	1206	914	1101	1119	0.000163520338665052	0.25227243570198
ENSRNOG00000005063	Atl1	3374	6471	4483	5335	3517	4047	4399	2973	4978	3872	4443	4500	0.000166584276845701	-0.208251977749045
ENSRNOG00000054890	Flna	2735	4602	4846	4455	3120	3806	3017	2587	3507	3336	3353	3830	0.000172229853412069	-0.356873011747069
ENSRNOG00000003031	Atp2b4	1189	2117	1394	1788	1246	1527	2513	1363	2280	1810	2154	2263	0.000172229853412069	0.30925682663372
ENSRNOG00000057500	AABR07065207.1	451	945	570	749	642	565	404	339	696	308	399	595	0.000173127972832709	-0.63274425355991
ENSRNOG00000014160	Tcp1	3089	5680	4023	5159	3422	3460	3885	2639	4561	3249	3892	3760	0.000174341224298114	-0.27413703671434
ENSRNOG00000008890	Slc18a2	27	47	30	26	31	37	64	40	87	54	72	57	0.000175538215217802	0.798980922364788
ENSRNOG00000033057	RGD1560797	877	1762	1047	1405	856	1032	1076	597	936	829	929	1288	0.000184325750002296	-0.400012583061631
ENSRNOG00000017808	Klf15	67	115	109	143	92	88	162	99	198	147	163	171	0.000184980164918887	0.504566258309099
ENSRNOG00000015320	Atp5g2	1210	2675	1617	2142	1293	1578	1409	1027	1806	1375	1527	1857	0.000186113030890013	-0.311515582329714
ENSRNOG00000026425	Ppp6r2	689	1277	1010	1046	667	907	1264	782	1309	1053	1348	1283	0.000187338611044812	0.230045525324483
ENSRNOG00000002671	Nme2	1201	2543	1599	2114	1343	1458	1608	1063	1681	1332	1674	1663	0.000188908609786565	-0.273268285808989
ENSRNOG00000019574	Cuedc2	170	339	249	282	195	192	146	143	167	211	179	195	0.000189282774962488	-0.532061878839168
ENSRNOG00000019193	Stx1b	1005	1768	1485	1782	915	1221	1890	1076	2047	1687	1899	2085	0.000191297667939059	0.284078248187888
ENSRNOG00000024365	Ect2	31	73	60	74	40	54	37	29	39	34	41	34	0.000204800200315066	-0.722899179183784
ENSRNOG00000057078	Ddit4	71	139	100	96	79	98	160	110	167	110	160	206	0.000206765221033362	0.540668775608234
ENSRNOG00000053370	Adnp2	151	324	271	264	195	213	298	235	354	298	380	425	0.000209847891878066	0.391070565238249
ENSRNOG00000009889	Pgm1	785	1407	1119	1214	754	910	863	705	1054	899	880	991	0.000215532769489416	-0.28637110648146
ENSRNOG00000015538	Abcd2	654	1271	878	1104	732	797	824	600	905	782	867	849	0.000215879724935072	-0.262824860637838
ENSRNOG00000003626	Atp5h	2106	4440	3092	3798	2549	2767	2970	2033	3376	2466	2989	2952	0.000215879724935072	-0.249830144663468
ENSRNOG00000015277	Serf2	499	830	586	726	493	606	506	420	641	488	580	596	0.000221854906487774	-0.313250550134883
ENSRNOG00000011976	Nudt7	253	458	347	390	248	322	282	207	356	278	324	310	0.000224176994032744	-0.30010221106667
ENSRNOG00000005387	Rbm3	582	1420	834	869	654	705	1320	743	1514	1066	1212	1162	0.000233683650166766	0.382069158847991
ENSRNOG00000023322	Ostc	509	990	666	898	551	631	652	410	726	550	732	668	0.000233807950199112	-0.283001195831131
ENSRNOG00000016807	Oat	2441	4890	3522	3951	2691	3053	2959	2318	3680	2869	3231	3590	0.00024215004946983	-0.230093837520501
ENSRNOG00000059389	AABR07065438.1	320	562	596	467	301	528	734	476	727	562	735	897	0.000247138033992999	0.468301865549286
ENSRNOG00000003388	Cenpf	82	142	128	124	90	89	18	47	49	81	62	71	0.000248628075172462	-1.07376767845124
ENSRNOG00000009751	Gpx7	92	189	124	125	91	128	76	78	95	77	93	117	0.000248628075172462	-0.571669071192302
ENSRNOG00000018836	RGD1559896	207	383	281	309	216	263	385	223	423	374	381	453	0.000248628075172462	0.325642469137559
ENSRNOG00000004132	Lasp1	1097	1799	1475	1564	1049	1287	1361	883	1283	1235	1227	1428	0.000248628075172462	-0.258339848632816
ENSRNOG00000008461	Smdt1	620	1203	852	960	633	752	815	543	807	716	834	786	0.000248628075172462	-0.249310829475688
ENSRNOG00000008580	Nbn	972	1666	1233	1445	932	1092	1111	817	1150	1024	1244	1260	0.000249352010096933	-0.249035240967365
ENSRNOG00000009871	Piwil2	135	271	233	234	136	200	131	122	149	167	180	148	0.000249352010096933	-0.509390221309662
ENSRNOG00000002115	Sod1	1606	3364	2131	2649	1892	2158	2195	1479	2493	1777	2070	2134	0.000249352010096933	-0.277373339723679
ENSRNOG00000005404	Rasgrp1	265	479	384	412	284	349	591	282	523	475	593	539	0.000254746300742825	0.354795356326738
ENSRNOG00000022099	Trim72	7	16	10	10	9	11	47	12	41	12	42	33	0.000263536299616745	1.42275922820047
ENSRNOG00000052486	Kcna6	921	1587	1284	1288	832	1031	1801	937	1583	1401	1729	1678	0.000263536299616745	0.288396912189657
ENSRNOG00000002305	Slc15a2	157	384	243	271	179	216	190	157	231	164	191	188	0.000263536299616745	-0.447359624329701
ENSRNOG00000011726	Grin1	645	1045	884	958	638	755	1202	623	1371	921	1217	1284	0.000269155112011946	0.301416635285477
ENSRNOG00000010997	Ednrb	892	1714	1289	1548	815	1010	981	839	1127	953	994	1098	0.000292038167227348	-0.346759381040802
ENSRNOG00000011020	Eif3l	883	1604	1183	1372	905	1088	1157	717	1269	985	1167	1284	0.000292038167227348	-0.201747647188728
ENSRNOG00000013610	Chrna5	112	185	147	169	98	124	260	118	317	156	273	227	0.000293868450375119	0.569164936629452
ENSRNOG00000015423	Ccna2	33	58	49	63	40	43	18	30	23	30	25	35	0.000293868450375119	-0.908947399597624
ENSRNOG00000015956	Usp29	25	78	60	48	37	41	100	39	147	65	146	99	0.000293868450375119	0.923514317073327
ENSRNOG00000023841	Cd99l2	967	1851	1308	1716	1062	1377	2172	1144	1980	1547	2084	2033	0.000294200247755604	0.298101223154863
ENSRNOG00000004659	Creld2	171	206	248	258	121	251	124	102	168	158	165	158	0.000297118699663108	-0.632134858840099
ENSRNOG00000019895	Nedd8	1342	2586	1700	2119	1467	1558	1778	1001	1885	1308	1658	1919	0.000299908381591651	-0.283145122805299
ENSRNOG00000002045	Anxa3	170	268	260	283	196	191	126	123	142	156	160	251	0.000299908381591651	-0.617442399449886
ENSRNOG00000010663	Col6a5	210	397	308	357	235	315	713	222	629	360	547	578	0.000299908381591651	0.605511089509731
ENSRNOG00000021262	Slc23a2	551	1126	940	907	608	764	1071	703	1084	995	1153	1187	0.000307239619873013	0.245048950258724
ENSRNOG00000051232	Gbe1	768	1620	1035	1344	779	1010	998	708	1107	876	1033	1044	0.000311079868512835	-0.268593279022951
ENSRNOG00000003392	Grsf1	2143	4000	3048	3572	2253	2750	2775	1977	3115	2685	2917	3129	0.000319410872270237	-0.1923038214701
ENSRNOG00000031100	Klhl1	52	106	67	83	62	54	43	45	37	45	53	45	0.000327022775322311	-0.739555879021065
ENSRNOG00000061544	Spock2	2316	4247	3505	3699	2389	2916	4716	2609	4560	3776	4451	4021	0.000327022775322311	0.23856312057719
ENSRNOG00000051624	Hspe1	420	760	537	741	469	508	434	301	692	379	493	505	0.000327022775322311	-0.406837023819591
ENSRNOG00000024145	Trim65	116	205	164	199	116	150	101	100	138	123	144	130	0.000331911726183072	-0.4615665020913
ENSRNOG00000033206	Entpd5	359	713	570	559	381	478	463	326	505	428	484	523	0.000332240075615317	-0.261106576382466
ENSRNOG00000000168	Gatm	381	691	480	569	386	438	600	464	681	769	783	764	0.000334143144306199	0.368312146960936
ENSRNOG00000047894	Liph	0	0	0	0	0	0	2	3	7	1	4	4	0.000334506331432431	4.80532746955568
ENSRNOG00000020440	Fads2	747	1536	1115	1227	790	1003	831	764	952	901	896	992	0.000355802157750251	-0.337180856584021
ENSRNOG00000020781	Tbcb	54	77	77	78	41	93	102	103	119	129	138	135	0.000357482185933913	0.695516766992169
ENSRNOG00000014375	Adgrb2	160	298	278	296	154	229	345	212	393	296	354	336	0.000362346908867199	0.353694293480906
ENSRNOG00000047491	AABR07037520.1	185	339	298	339	211	228	404	229	496	322	363	412	0.000363389191422096	0.367881331983938
ENSRNOG00000021493	Prdm9	26	46	38	50	38	34	65	43	83	59	63	78	0.000363755790526176	0.64409821280113
ENSRNOG00000031827	Arih2	623	1145	854	946	636	810	1113	689	1153	1044	1102	1155	0.000363755790526176	0.217882834998549
ENSRNOG00000008373	Colec11	27	50	41	35	41	32	89	32	96	53	78	87	0.000385032365187881	0.806301018455947
ENSRNOG00000010161	Myo10	1495	2394	2238	2283	1495	2102	1838	1235	2073	1558	2054	2099	0.000388607173488251	-0.259244324428459
ENSRNOG00000031053	Mt-nd4l	152	143	228	169	73	166	444	251	139	507	446	654	0.000395212820151487	1.27452987176036
ENSRNOG00000059844	AABR07056515.1	4	5	8	10	1	4	14	9	22	12	28	15	0.000395212820151487	1.51653031482242
ENSRNOG00000060381	LOC100909752	194	201	267	257	122	207	97	114	127	155	109	172	0.000399231500144903	-0.784508479149952
ENSRNOG00000010944	Hyou1	1772	2842	2442	2720	1714	2306	2142	1513	2424	1934	2355	2405	0.000402740957745822	-0.218244561155044
ENSRNOG00000004889	Vangl2	27	51	50	44	33	45	69	58	95	71	68	64	0.000402740957745822	0.666641416755956
ENSRNOG00000009075	Trim13	213	373	271	337	203	225	184	167	269	229	231	220	0.00040489940311921	-0.410800544624689
ENSRNOG00000042860	Pappa2	142	238	226	171	137	205	662	141	487	255	397	358	0.000412529961992695	0.883165202550217
ENSRNOG00000006432	Trnt1	425	825	639	701	451	534	551	370	608	522	618	554	0.000424280913889849	-0.245569841880534
ENSRNOG00000036695	Mrpl12	358	680	556	632	377	454	439	351	422	411	431	495	0.00042770755978563	-0.343237430227357
ENSRNOG00000014352	Smim12	596	1161	780	907	611	771	811	510	774	665	748	817	0.000431932583198559	-0.253620454780161
ENSRNOG00000014565	Lcmt1	340	651	536	540	345	463	672	390	702	540	682	710	0.000432081294637441	0.258996011809504
ENSRNOG00000037080	Adamts17	154	270	266	307	148	242	154	148	162	189	153	166	0.00043703368598085	-0.579793362804038
ENSRNOG00000047466	Bdnf	298	592	369	551	264	402	328	215	414	294	403	335	0.000438702848018822	-0.408008800118655
ENSRNOG00000002730	Rgs5	278	598	451	442	427	339	307	245	290	293	309	446	0.000441714797039672	-0.520261141814139
ENSRNOG00000011624	Kcnq2	1169	2251	1873	2060	1133	1658	2527	1331	2518	2001	2434	2332	0.000446609148211403	0.274271448170115
ENSRNOG00000011427	Hr	209	380	339	368	237	276	301	172	293	248	256	280	0.000452690892828609	-0.32432239770545
ENSRNOG00000025691	Pla2g7	470	893	640	792	561	601	576	446	589	556	630	640	0.000452987877101769	-0.296197665502371
ENSRNOG00000007099	S100pbp	239	455	314	376	251	307	467	253	460	417	484	522	0.000456067846513983	0.315985197650406
ENSRNOG00000012794	Grhpr	23	51	31	40	32	27	64	36	104	49	60	71	0.000459259456924279	0.79564409035082
ENSRNOG00000018850	Ttc9b	84	128	94	106	76	103	75	67	57	53	77	72	0.000461071981676293	-0.652514838105988
ENSRNOG00000016044	Mab21l3	22	57	51	49	38	39	85	39	103	64	120	69	0.000464676156651159	0.790067825941305
ENSRNOG00000001785	Etv5	463	817	675	705	501	648	579	428	561	550	585	620	0.000465823436245573	-0.293672003330361
ENSRNOG00000011130	Calca	6502	12725	8565	9014	6486	7664	8447	4871	6901	4871	7024	9044	0.000475101185819261	-0.407205729304482
ENSRNOG00000001607	Adamts1	402	600	548	527	404	526	355	309	394	425	448	511	0.000494862310664634	-0.409970432905922
ENSRNOG00000002680	Lamc1	4156	6573	6392	6196	4042	5248	3992	3300	5709	4785	4530	5732	0.000515985547811403	-0.324577441601718
ENSRNOG00000008078	Kcnh6	167	328	272	269	163	219	415	191	428	260	373	377	0.000523256391634897	0.417807729994113
ENSRNOG00000001492	Slc8a2	175	248	194	218	153	163	375	152	332	259	319	310	0.000527558280676113	0.473076549923312
ENSRNOG00000010452	Cycs	1847	3600	2241	3069	1910	2167	2151	1691	2529	1954	2315	2205	0.000531423127435747	-0.29012605424341
ENSRNOG00000059219	Myo15a	13	28	19	22	19	26	46	21	50	32	51	46	0.000532726432319165	0.837304651343989
ENSRNOG00000019440	Kcnn4	92	138	126	151	103	108	91	66	97	96	113	91	0.000564746076198233	-0.479908364488123
ENSRNOG00000023492	Greb1l	172	325	276	294	185	218	213	144	195	197	227	252	0.000565706941481229	-0.355589996843059
ENSRNOG00000026415	Col14a1	1505	2559	2215	2042	1649	1884	1367	1266	1306	1674	1644	2007	0.000565706941481229	-0.446528865111604
ENSRNOG00000013372	Fam159b	22	33	25	31	13	15	12	12	5	12	12	9	0.000565706941481229	-1.22987587810095
ENSRNOG00000042951	Xrn1	436	782	674	698	445	515	802	498	876	705	792	791	0.000566331874099478	0.229835535361834
ENSRNOG00000018337	Caly	101	151	122	124	121	125	280	92	290	177	233	222	0.000574693012475091	0.64018683274302
ENSRNOG00000005678	Lamb1	3695	7030	5404	5877	4069	4757	4050	3363	5146	4809	4689	5368	0.000578353218610647	-0.260276562384319
ENSRNOG00000015049	Scn5a	16	30	24	27	12	22	50	29	54	33	42	36	0.000587119460369013	0.795715794057331
ENSRNOG00000017279	Tmem50a	1061	2184	1539	1632	1239	1392	1492	955	1513	1305	1535	1539	0.000587119460369013	-0.214966444077078
ENSRNOG00000014758	Lgi1	1647	2944	2056	2422	1486	1760	2074	1316	1993	1752	1949	1962	0.000589022190977469	-0.248120702577138
ENSRNOG00000016023	Kank1	835	1523	1435	1434	969	1231	1100	813	1283	970	1205	1305	0.000589022190977469	-0.255636621283436
ENSRNOG00000020480	Fads1	2315	4366	3430	4011	2362	3077	2653	2185	3124	2859	2972	3502	0.000598898721307341	-0.262337850863246
ENSRNOG00000032002	Hapln1	848	1472	1176	1396	866	997	864	823	839	881	1036	970	0.000609898909201245	-0.391417375170719
ENSRNOG00000011268	Chd5	658	1201	1091	1247	741	917	1600	752	1731	1197	1378	1367	0.000612319765350981	0.340867725205629
ENSRNOG00000045892	Cfl2	1746	3741	2300	2900	1750	2154	2136	1641	2299	2019	2277	2269	0.000616561733371196	-0.278928221621283
ENSRNOG00000016566	Arhgap39	1166	1886	1609	1788	1006	1401	1340	932	1437	1301	1445	1561	0.000626701655032972	-0.243138046015223
ENSRNOG00000012356	Slc36a1	835	1561	1385	1307	804	1176	1903	925	1588	1462	1809	1903	0.000633605697881746	0.333798485379384
ENSRNOG00000048449	Itgb3	172	214	254	277	157	252	107	119	101	170	134	198	0.000634079985183594	-0.770956127367728
ENSRNOG00000011893	Rps3a	2615	4766	3342	4239	2915	2743	2886	1829	4193	2260	3078	3174	0.000634557301159677	-0.362102749069502
ENSRNOG00000020689	Cpeb3	244	427	334	365	222	322	455	242	494	438	465	490	0.0006456558436625	0.323619270367402
ENSRNOG00000021027	Dbp	69	101	139	132	61	98	236	63	177	187	260	297	0.000650204184930721	0.880938383315828
ENSRNOG00000015418	Klhl14	76	184	147	168	105	122	204	91	259	214	239	236	0.000656022411846545	0.521376314737291
ENSRNOG00000047611	Top1	573	921	808	970	630	679	695	466	791	663	674	816	0.000664895801274321	-0.266842799685961
ENSRNOG00000007387	Per1	125	274	214	222	213	151	454	218	398	190	366	480	0.000666254839693578	0.685341553050689
ENSRNOG00000006199	Ispd	303	530	446	520	324	334	344	260	412	352	370	392	0.000687990978711221	-0.302677474061869
ENSRNOG00000018937	Gstm7	637	1083	892	914	680	777	1264	652	1529	937	1174	1202	0.000696955688742447	0.313152098997874
ENSRNOG00000042480	Hoxd8	71	121	84	95	67	74	84	45	76	41	55	55	0.000701115302944428	-0.62599751785798
ENSRNOG00000011222	Dynll1	2914	5172	4236	4591	3088	3668	3502	2647	2908	3379	3859	3609	0.000703546307561138	-0.332795256566203
ENSRNOG00000005424	Odc1	845	1476	1233	1310	850	1069	1011	799	1104	1012	1096	1073	0.000734780364761902	-0.245128451600134
ENSRNOG00000004234	Mgat2	342	629	449	504	390	410	387	284	450	410	436	439	0.000744982401425179	-0.281052940348722
ENSRNOG00000002997	Slc9a3r2	726	1100	909	1077	753	861	791	575	799	832	788	948	0.000765612760593632	-0.304785653847878
ENSRNOG00000022619	Fth1	7998	13510	11412	12830	8261	10244	12237	8715	16210	13511	15423	17975	0.000770389803617045	0.271445988680987
ENSRNOG00000020942	Plekha4	1985	3420	2974	3141	2399	2574	1783	1788	2341	2496	1861	2668	0.000788583693872899	-0.439694786644301
ENSRNOG00000039596	Prob1	10	18	19	18	5	6	28	18	34	22	31	27	0.000801120381628283	0.972600665972005
ENSRNOG00000014745	Pdha1l1	255	441	398	352	285	344	585	349	465	456	537	485	0.000815460121195631	0.369253474868553
ENSRNOG00000024967	Uqcrb	1006	1854	1226	1607	974	1169	1197	847	1480	1022	1242	1219	0.000815460121195631	-0.256904724844302
ENSRNOG00000022101	Crabp2	79	146	131	134	76	107	60	50	83	109	86	81	0.000819816745426939	-0.61051703217874
ENSRNOG00000001115	Slc29a4	31	75	65	64	61	55	115	57	109	82	95	110	0.000819816745426939	0.58324089848333
ENSRNOG00000019552	Lsm7	159	257	180	240	181	165	176	98	214	115	155	174	0.000830402288981457	-0.465102060983928
ENSRNOG00000012899	Rbbp8	369	714	498	642	399	418	428	329	497	420	475	504	0.00088098029878033	-0.287561897941195
ENSRNOG00000021824	Dnajb1	315	535	480	542	354	430	396	259	325	372	397	464	0.000881973918083926	-0.364240920162476
ENSRNOG00000020698	Rnd2	54	110	86	78	53	78	157	65	135	86	163	154	0.000884678492420585	0.611187579846205
ENSRNOG00000033772	Serpinb9	564	987	829	859	583	696	661	484	719	700	686	813	0.000884678492420585	-0.251986219463641
ENSRNOG00000003469	MAST1	1048	1948	1533	1595	968	1351	2151	1085	2006	1730	1886	1996	0.000884678492420585	0.259735379780237
ENSRNOG00000047776	AABR07027753.2	36	74	52	58	40	45	18	19	59	21	31	32	0.000884678492420585	-0.869547014294233
ENSRNOG00000010232	Enpp5	1415	2608	1970	2097	1402	1764	2615	1456	2799	2009	2728	2569	0.000892740498046004	0.222577823166715
ENSRNOG00000026243	Ap2a1	919	1614	1325	1345	927	1263	1667	971	1908	1467	1684	1648	0.000892740498046004	0.225762929765952
ENSRNOG00000006120	Shh	313	618	491	602	375	426	338	320	408	402	423	435	0.00091673167410401	-0.361647693865511
ENSRNOG00000058031	AABR07004988.1	59	130	62	153	109	76	19	32	80	30	62	68	0.000932230745375781	-1.14357524817679
ENSRNOG00000008797	Tmpo	641	1085	905	989	681	812	783	571	954	753	827	844	0.000938731773602074	-0.215924912529454
ENSRNOG00000010650	Plekhh1	400	678	573	571	407	483	817	386	827	618	781	745	0.000941595382112227	0.303592608015697
ENSRNOG00000004155	Samd14	293	456	371	407	250	347	580	280	574	452	522	497	0.000947365181813228	0.336161513700743
ENSRNOG00000038572	Ncapg	36	66	57	89	42	39	28	21	31	35	42	46	0.000947365181813228	-0.78847877411443
ENSRNOG00000025160	Tmem56	573	1302	884	1096	649	727	693	580	891	668	835	735	0.000952626824830465	-0.321534131451784
ENSRNOG00000013140	Pdzd2	987	1722	1516	1546	999	1306	1304	853	1527	1129	1309	1439	0.000952626824830465	-0.200882281351855
ENSRNOG00000020657	Shc1	591	934	838	826	590	696	678	499	728	646	755	762	0.000952626824830465	-0.243038754397568
ENSRNOG00000005195	Cst3	1856	8174	4873	6711	5311	6144	11251	6031	12615	7777	8780	11605	0.000952626824830465	0.722508556847121
ENSRNOG00000014347	Slc4a2	960	1947	1474	1510	1007	1307	1921	984	2035	1691	1943	1925	0.000952626824830465	0.249243264333093
ENSRNOG00000024309	Cox6b1	1310	2529	1868	2110	1304	1578	1833	1149	1748	1460	1848	1592	0.000952626824830465	-0.240170666478327
ENSRNOG00000009090	Dad1	499	1093	807	882	543	683	638	464	784	639	729	790	0.000964663753241759	-0.24584121681716
ENSRNOG00000008124	Ints8	738	1412	1026	1146	792	866	884	640	1054	842	1023	1089	0.000969743483930631	-0.211898753101015
ENSRNOG00000053450	Myadm	279	432	313	369	269	285	517	246	520	406	515	515	0.00099341183643272	0.356033074234672
ENSRNOG00000002794	Selp	22	50	20	49	42	30	12	12	19	16	31	13	0.000995450898910781	-1.15080429343649
ENSRNOG00000010319	Lcp1	1670	3257	2443	2588	1826	2276	1879	1479	2454	2119	2424	2458	0.000999049795232924	-0.232727476853737
ENSRNOG00000015430	Nlgn2	264	457	425	394	295	355	522	290	555	448	531	534	0.00101680675172001	0.282091335274658
ENSRNOG00000013791	Enpp3	169	270	277	298	189	190	336	205	350	318	331	371	0.00104269611534279	0.349400240395655
ENSRNOG00000057703	Cabp7	81	118	115	110	63	69	244	77	309	101	239	161	0.00105345566199707	0.872032070808907
ENSRNOG00000012623	Arf4	901	1668	1233	1449	984	1158	1200	798	1315	1110	1290	1283	0.00105951155226761	-0.181282139185667
ENSRNOG00000037162	Slbp	492	1093	700	872	526	639	654	447	761	590	682	588	0.00105951155226761	-0.297095216886691
ENSRNOG00000007316	Idh3B	1566	2969	2264	2576	1703	2006	2043	1488	2529	1834	2137	2188	0.00105951155226761	-0.195149588915645
ENSRNOG00000016257	Cotl1	336	517	433	523	327	427	368	254	444	363	431	424	0.00105951155226761	-0.276822227323494
ENSRNOG00000033618	Col28a1	897	1559	1414	1292	1072	1083	1152	825	1094	1030	1057	1241	0.00105961255067511	-0.293547678012993
ENSRNOG00000012274	Ddi2	2117	4069	3263	3488	2290	2814	3956	2281	4282	3414	4186	3974	0.00107221562323806	0.187361318915782
ENSRNOG00000016280	Btrc	999	1834	1398	1460	959	1247	1871	1016	1884	1453	1805	1868	0.00107814431288614	0.218153367392876
ENSRNOG00000005334	Acvr2a	449	879	644	769	452	559	560	382	661	577	587	607	0.00110209707295496	-0.245840411690885
ENSRNOG00000002896	Prdx6	364	694	451	576	412	458	393	328	496	389	478	485	0.00110743364052336	-0.299705393481992
ENSRNOG00000052600	Mboat7l1	65	134	98	104	63	96	157	81	153	131	171	132	0.00112069986200279	0.458118419422342
ENSRNOG00000003029	Calr	6608	9250	9566	10527	7191	8957	7387	5141	8670	7299	8381	9444	0.00112714588953323	-0.296667824709669
ENSRNOG00000000879	Slc9a6	1212	2245	1778	1912	1243	1584	2296	1356	2215	1874	2235	2211	0.00113646523391764	0.18881099207248
ENSRNOG00000012980	Hyls1	53	107	75	99	73	75	50	41	78	54	71	66	0.00116529924269588	-0.524867623182761
ENSRNOG00000042233	Rpl41	1265	2377	1738	1936	1481	1550	1608	1149	1766	1356	1703	1922	0.00120237751475612	-0.22648376891214
ENSRNOG00000002919	Gfap	122	164	163	287	124	180	82	84	70	149	87	121	0.00121069126103185	-0.879513576306111
ENSRNOG00000019453	Rps5	299	508	454	410	328	393	562	329	584	460	604	648	0.00122028907811847	0.296337876824692
ENSRNOG00000016875	Cbx7	201	396	346	280	220	275	409	266	475	330	405	412	0.00125320316592883	0.316486935174626
ENSRNOG00000026679	Scn4b	5420	10892	7786	8468	5624	7185	11728	6225	10271	8758	10257	10072	0.00127216925416687	0.241484682790446
ENSRNOG00000003018	Olfml2b	303	468	418	430	302	357	179	235	302	336	313	317	0.00128855712331893	-0.529856358406095
ENSRNOG00000015068	Il11ra1	187	354	302	300	207	321	520	231	399	375	446	450	0.00132370987770964	0.422310622142134
ENSRNOG00000035641	Mir138-1	16	31	38	25	9	29	48	44	32	58	59	77	0.00132370987770964	1.03307259349397
ENSRNOG00000018237	Gstp1	359	734	578	544	437	482	763	394	793	594	805	869	0.00133295222389492	0.312296636175764
ENSRNOG00000012950	Efr3b	944	1695	1306	1604	1020	1249	1364	842	1343	1103	1273	1352	0.00133295222389492	-0.204803089367789
ENSRNOG00000021103	Nrxn2	506	1071	974	928	594	756	1270	598	1335	962	1222	1133	0.00133295222389492	0.325894505169678
ENSRNOG00000039858	Mfsd12	95	157	146	159	106	125	192	110	243	162	192	213	0.00133295222389492	0.38355027609515
ENSRNOG00000013178	Cmip	614	1181	1009	1058	648	837	1295	681	1302	1044	1258	1200	0.00133295222389492	0.239375230059971
ENSRNOG00000025715	Dynlrb1	2278	4328	3158	3850	2429	3030	3201	1987	3310	2827	3217	3490	0.00133295222389492	-0.180966002071691
ENSRNOG00000008956	Cdkn2c	33	98	60	77	53	63	33	37	50	42	48	48	0.00133356956191907	-0.655208723821657
ENSRNOG00000000436	Egfl8	855	1632	1453	1507	1067	1299	515	879	718	980	754	1132	0.00133356956191907	-0.700666181239497
ENSRNOG00000004481	Adss	2071	4210	2865	3432	2229	2561	2812	1879	3255	2342	2958	2763	0.00133574529188667	-0.209874528330259
ENSRNOG00000026748	Dennd2a	309	468	464	504	300	413	347	260	314	356	332	404	0.00136847274610044	-0.384075163037609
ENSRNOG00000008061	Nuak1	575	1050	785	882	594	791	571	594	729	612	652	638	0.00137639027157868	-0.376581763189282
ENSRNOG00000013727	Ndc80	49	59	60	74	43	46	30	28	48	41	41	25	0.00137972813370466	-0.740608352870504
ENSRNOG00000009888	Timm8b	1465	2812	2070	2411	1643	1834	2013	1387	2050	1623	2185	2000	0.00137972813370466	-0.214484600793211
ENSRNOG00000019342	Sult1a1	201	382	271	203	223	242	354	252	578	353	445	365	0.00141927263902411	0.502894139330208
ENSRNOG00000010945	Ywhab	4295	7383	5932	6516	4020	5055	7864	4301	7585	6211	7635	7647	0.00141927263902411	0.205004870880091
ENSRNOG00000043197	LOC688613	19	33	21	26	14	23	42	25	42	48	36	59	0.00141927263902411	0.785740434581172
ENSRNOG00000016919	Scaf8	838	1581	1249	1286	889	1047	1485	947	1504	1351	1484	1606	0.00141927263902411	0.182937035293332
ENSRNOG00000052111	Sugp1	754	1390	1075	1167	731	1008	1374	811	1539	1104	1329	1521	0.0014317676096443	0.219011055560308
ENSRNOG00000005391	Prex2	1619	3067	2231	2564	1788	1908	2022	1444	2555	1862	2066	2304	0.00143265510274051	-0.205098737422998
ENSRNOG00000043201	Adck3	116	163	139	152	133	123	225	120	266	166	238	220	0.00143352799006387	0.447401039856241
ENSRNOG00000011376	Bbof1	116	230	181	163	138	145	133	93	168	92	146	152	0.00146607322088186	-0.417954041465782
ENSRNOG00000014297	Sdc4	668	1356	1131	1124	761	944	783	662	731	922	881	909	0.00148912742477965	-0.363793857736691
ENSRNOG00000024689	Hopx	845	1678	1174	1580	1002	1215	1037	664	1511	882	1255	1133	0.00148912742477965	-0.322298847419194
ENSRNOG00000009156	Tra2a	691	1214	922	1122	719	827	842	601	1019	766	966	913	0.00148912742477965	-0.20796175991204
ENSRNOG00000004133	Slc7a3	2	4	2	5	2	4	10	8	13	7	9	12	0.00148912742477965	1.49809643810031
ENSRNOG00000033942	Grin2a	9	10	14	4	12	10	28	16	35	15	25	26	0.00148912742477965	1.15495699329245
ENSRNOG00000020941	Psenen	810	1571	1129	1244	749	1110	1036	632	781	928	1001	1138	0.00150444453598459	-0.348566463750951
ENSRNOG00000018719	Cir1	545	883	709	840	601	667	1078	577	1352	798	1023	988	0.00150444453598459	0.32542019837828
ENSRNOG00000016454	Nasp	226	524	334	393	320	330	255	219	375	281	308	316	0.00151552949727368	-0.372044230711615
ENSRNOG00000002773	Rgs4	16168	28755	22402	26399	17112	17772	14780	12970	23395	10907	22143	15628	0.00151552949727368	-0.467494625555121
ENSRNOG00000010103	Eif4b	2601	4638	3794	4199	2708	3295	5025	2670	5194	4073	4846	4631	0.00152291202695528	0.205532896773186
ENSRNOG00000023935	Nrsn2	24	40	20	26	20	21	56	21	57	37	51	63	0.00152291202695528	0.793805119244213
ENSRNOG00000011231	Cntnap4	169	290	267	255	186	195	493	206	394	257	328	371	0.00153347594062965	0.47213662700989
ENSRNOG00000015597	LOC100125364	351	714	505	581	384	436	471	331	519	396	428	495	0.00153347594062965	-0.26205947130612
ENSRNOG00000009514	Mme	314	619	424	477	377	415	278	286	353	378	327	445	0.00154818567380735	-0.431810862827676
ENSRNOG00000054780	AC132740.1	795	1187	1038	905	608	911	1134	947	1393	1165	1240	1560	0.00155955948833784	0.345638060734165
ENSRNOG00000010635	Igfbp4	466	856	765	733	570	667	538	452	581	572	650	706	0.00155955948833784	-0.31148173976373
ENSRNOG00000034272	Pias1	337	657	537	523	379	445	659	407	658	547	641	713	0.00156485735069431	0.231436795383833
ENSRNOG00000021150	Plcb3	2999	4609	3704	4428	2996	3507	3897	2294	3643	3081	3490	4082	0.00159020521293494	-0.235248862437631
ENSRNOG00000057589	Rnf11l1	514	1040	756	806	584	744	1051	571	1073	860	1059	1025	0.00159020521293494	0.23665344019911
ENSRNOG00000012073	Abhd14b	138	279	203	222	145	199	262	173	280	243	296	313	0.00159020521293494	0.30167219944707
ENSRNOG00000058711	AABR07034598.1	2	4	3	3	3	1	5	4	16	11	11	13	0.00159065465888473	1.74952898613201
ENSRNOG00000033575	Emid1	70	140	107	113	99	103	48	59	72	97	78	74	0.00160023129595061	-0.651377206874421
ENSRNOG00000013057	Prc1	44	148	120	134	80	93	32	55	53	80	47	74	0.00160023129595061	-0.892107018548268
ENSRNOG00000000368	Grik2	788	1570	1360	1511	911	1082	1124	786	1031	996	1000	1294	0.00162802142609218	-0.29518003151579
ENSRNOG00000015226	Man1a2	1987	3541	2620	2896	1897	2332	2653	1606	2470	2296	2543	2664	0.00163133014393757	-0.200741825401814
ENSRNOG00000031814	Sort1	1730	3079	2459	2608	1732	2278	3160	1819	3365	2553	3045	3098	0.00168730298049793	0.186296311169202
ENSRNOG00000014385	Wnt2b	27	53	50	39	41	48	88	40	76	65	72	93	0.00173874796060279	0.631645108392533
ENSRNOG00000024594	Fhdc1	390	702	609	653	397	522	538	359	531	465	501	554	0.0017450338715108	-0.246688591508892
ENSRNOG00000013493	Psma4	1592	3260	2211	2684	1863	2034	2180	1487	2352	1933	2409	2320	0.00175975464851606	-0.199988685380166
ENSRNOG00000017495	Klhdc3	383	647	483	544	357	461	626	384	751	595	713	632	0.00176953787049093	0.25497049778273
ENSRNOG00000052637	Samd1	103	173	170	153	91	115	88	99	106	89	92	108	0.00177169149475322	-0.544213756362766
ENSRNOG00000025143	Icam2	55	131	93	126	78	69	52	42	82	77	61	76	0.00177169149475322	-0.589137165681599
ENSRNOG00000013552	Scd	2841	5626	3974	4565	2847	3325	3274	2595	2704	3400	3213	3688	0.00177169149475322	-0.3603449442207
ENSRNOG00000010626	Sphk1	87	184	127	168	127	139	89	82	130	100	131	113	0.00180138034004072	-0.467426424049291
ENSRNOG00000018484	Plk3	151	300	231	235	156	183	157	129	166	168	223	176	0.0018018642470384	-0.390357727497202
ENSRNOG00000014702	Elovl2	1810	3552	2581	2960	1854	2250	2076	1832	2524	2076	2378	2427	0.0018018642470384	-0.249798430324148
ENSRNOG00000027360	Srsf7	692	1331	982	1095	678	877	879	600	949	852	891	1043	0.0018018642470384	-0.211248122476579
ENSRNOG00000056735	Zc4h2	200	373	271	318	194	247	388	206	435	313	433	372	0.00181580177404672	0.31383712851329
ENSRNOG00000002488	Galnt10	382	648	533	545	376	479	469	300	574	413	478	461	0.00181791344248255	-0.244552975460025
ENSRNOG00000042419	Acyp2	530	1231	728	995	699	745	734	543	706	604	762	547	0.00183382885622892	-0.409002560125649
ENSRNOG00000012168	Fbxl21	19	29	23	30	19	14	42	22	46	33	49	48	0.00187595996166629	0.729857050940073
ENSRNOG00000010253	Cd163	35	46	57	42	44	48	138	46	212	63	145	61	0.00188788388015372	1.10242462974069
ENSRNOG00000013280	Olfm4	1	0	4	3	3	2	5	4	17	11	9	9	0.00189434854739465	1.89693148852988
ENSRNOG00000007069	Adhfe1	21	57	27	28	22	30	59	27	78	46	60	59	0.0019026165069145	0.724368699652748
ENSRNOG00000014750	Fam208a	1029	1942	1476	1678	1121	1310	1332	924	1657	1237	1493	1496	0.0019026165069145	-0.174164838495537
ENSRNOG00000060460	Clec1a	139	285	193	225	172	163	238	191	307	237	300	330	0.0019026165069145	0.345524035147452
ENSRNOG00000012098	Adcyap1r1	45	97	71	67	67	68	117	85	140	94	107	97	0.00194849244798895	0.524212188716537
ENSRNOG00000056674	AABR07007095.1	0	3	0	2	0	0	3	5	7	1	8	8	0.00194849244798895	2.43588970052298
ENSRNOG00000016411	Rps12	1155	2243	1625	1887	1291	1421	1628	1028	1447	1346	1710	1603	0.00194849244798895	-0.229170986534547
ENSRNOG00000047374	Gnas	3062	5151	4402	4402	2733	3719	5912	3024	5486	4687	5612	5296	0.00196746419668361	0.245010195699989
ENSRNOG00000004754	Tc2n	127	238	216	179	122	153	246	148	297	206	272	250	0.0019973712313618	0.350535414112385
ENSRNOG00000013515	Ptpru	109	187	147	138	111	104	180	114	200	185	251	228	0.0019973712313618	0.428875573804779
ENSRNOG00000008565	Nkiras1	616	1162	863	1024	727	816	797	569	1021	734	805	797	0.0020136066591574	-0.24253902236542
ENSRNOG00000012840	Sparc	14807	27233	22006	24257	17174	18596	14841	13308	19121	17509	18140	24122	0.00202581359399771	-0.310042235003648
ENSRNOG00000022802	Tmem184b	580	992	801	771	471	669	1080	649	1006	895	1082	898	0.00202581359399771	0.294119274918684
ENSRNOG00000019112	Chp2	486	745	573	766	468	503	512	377	613	519	548	563	0.00206184857837978	-0.280894537461583
ENSRNOG00000010298	Xbp1	543	716	720	756	539	651	572	435	554	522	643	656	0.00206184857837978	-0.32982032891214
ENSRNOG00000002327	Gabrb1	5	11	11	11	5	12	27	12	25	15	24	18	0.00206295344410742	1.02432656357265
ENSRNOG00000016180	Pdp1	531	1039	676	808	536	630	654	487	634	568	686	690	0.00206331043442356	-0.268316227330065
ENSRNOG00000004752	Nalcn	1769	3269	2245	2656	1735	2051	2263	1511	2367	2064	2165	2429	0.00206573401621387	-0.195427689450215
ENSRNOG00000061900	AABR07047771.1	170	330	315	303	160	266	386	243	380	326	339	455	0.00207952286110774	0.370524023555742
ENSRNOG00000054514	Mkln1	1098	2205	1701	1831	1273	1452	1952	1315	2239	1731	2083	2167	0.00208224437760995	0.165979228294439
ENSRNOG00000050570	Nrbp1	1178	2186	1665	1918	1189	1578	1566	1073	1816	1390	1625	1746	0.00209603525732838	-0.175087225501704
ENSRNOG00000017120	Abhd2	1622	3043	2349	2499	1636	2083	3253	1684	3097	2506	2913	3025	0.00209791734499833	0.210828085015682
ENSRNOG00000018935	AABR07001497.1	80	165	137	132	93	122	186	108	214	161	183	162	0.00213406556921521	0.373631078594687
ENSRNOG00000024322	Shroom2	807	1310	1108	1171	794	1030	794	660	963	978	882	1137	0.00214954371161431	-0.302166955111292
ENSRNOG00000032778	Bub1	74	167	115	139	90	87	80	66	107	85	95	93	0.00216144691440518	-0.443883645354737
ENSRNOG00000061881	AC132760.1	0	2	1	1	2	0	5	5	6	6	8	3	0.00216499008355717	2.23357787920495
ENSRNOG00000057137	AABR07005752.1	11	22	18	21	18	24	38	23	41	31	41	34	0.00225830515372316	0.757856299921787
ENSRNOG00000050091	Efcab1	88	211	126	91	91	104	185	119	205	148	209	207	0.00226922247841949	0.498547799579642
ENSRNOG00000051100	Rn50_13_0829.4	224	403	327	343	232	273	517	264	392	340	487	467	0.00227848144376498	0.34788811736902
ENSRNOG00000061639	RT1-CE6	2	3	2	2	3	0	14	2	15	3	11	13	0.00228481159910029	2.060229125385
ENSRNOG00000010260	Dixdc1	207	415	328	302	216	283	476	221	494	364	466	390	0.00231082164150471	0.351454507014802
ENSRNOG00000004147	Abca8a	10603	18373	15364	14707	10585	13201	18630	11520	18645	16643	16898	20834	0.00231082164150471	0.209558239684571
ENSRNOG00000007637	Acer2	145	318	242	267	203	245	359	173	402	297	461	376	0.00231165469057632	0.420814834959397
ENSRNOG00000013463	Kcnj8	21	59	46	37	34	24	70	39	57	66	86	63	0.00234570830093664	0.693887465810547
ENSRNOG00000025612	Sez6l	79	173	157	124	108	73	200	110	237	177	202	172	0.00234570830093664	0.518798262330634
ENSRNOG00000014902	Stx11	68	157	118	141	82	103	69	73	94	91	79	92	0.00235114992691866	-0.503626508775845
ENSRNOG00000007356	Chmp3	1406	2375	1753	2182	1477	1553	1723	1188	2090	1471	1655	1709	0.00235114992691866	-0.232726145435686
ENSRNOG00000000536	Mdga1	124	191	200	206	135	185	265	147	283	211	265	275	0.00235494016029785	0.357449999319123
ENSRNOG00000047960	Rab9b	1850	3854	2440	3040	1830	2155	2365	1730	2412	2181	2309	2311	0.0023686262929002	-0.259888015976411
ENSRNOG00000011411	Adgrg6	1591	3139	2473	2724	1813	2069	1708	1552	2107	1987	2217	2513	0.0023686262929002	-0.27780670124573
ENSRNOG00000029986	Insr	533	980	837	883	583	676	1024	567	1080	831	1063	1055	0.00237400482537531	0.214541642282695
ENSRNOG00000012747	Spock1	645	1084	985	1021	591	770	1470	639	1214	1095	1169	1299	0.00237444047071223	0.32379536313164
ENSRNOG00000000701	Iscu	1513	2767	1921	2346	1529	2003	1967	1341	2209	1807	1942	1994	0.00238004016934901	-0.199334036992408
ENSRNOG00000049853	Rgag1	11	12	19	13	10	12	29	17	25	24	31	27	0.00238097094388805	0.878426109142126
ENSRNOG00000042359	Pigk	576	1078	713	873	597	613	712	470	788	635	669	751	0.00240809223796671	-0.24233894160363
ENSRNOG00000001129	Fbxo21	661	1115	965	987	627	803	1164	703	1264	971	1150	1118	0.00240925771882138	0.199046423040875
ENSRNOG00000057194	Tars2	425	738	657	647	407	588	822	443	791	755	811	903	0.00240925771882138	0.276853490450945
ENSRNOG00000001311	Rab36	124	222	207	189	132	167	156	114	144	134	140	170	0.00244791462006225	-0.375400296422448
ENSRNOG00000005472	Sp4	203	396	323	338	175	265	375	241	449	349	390	411	0.00246462679016664	0.286910926698213
ENSRNOG00000033528	Tll1	491	1035	803	936	598	672	502	523	628	643	735	652	0.00249373257238638	-0.369936078997086
ENSRNOG00000017671	Rasa3	873	1494	1267	1397	816	1104	1006	793	987	971	1110	1259	0.00254944069171631	-0.271215584886931
ENSRNOG00000036802	Snhg11	625	1127	941	1008	594	781	1423	673	1651	921	1115	1243	0.00255024657805015	0.353335246278352
ENSRNOG00000026277	NEWGENE_1311061	194	390	252	246	212	189	348	198	423	301	395	426	0.00256940043787248	0.382008922398136
ENSRNOG00000050510	Rab1b	1304	2463	1935	2013	1321	1638	2258	1436	2379	2073	2330	2306	0.00264913565366678	0.162934046481483
ENSRNOG00000002256	Art3	1407	2808	2142	2391	1608	1806	1821	1326	2285	1862	2085	2047	0.00264913565366678	-0.18482224253069
ENSRNOG00000011704	Fbxo34	234	386	297	329	203	292	443	252	430	333	399	424	0.00265059217414076	0.283694835242511
ENSRNOG00000004196	Rps29	1830	3019	2520	2816	1876	2282	2274	1590	2269	1979	2561	2664	0.0026589251435887	-0.21085718321921
ENSRNOG00000005957	Slc4a7	233	391	297	329	240	287	256	189	285	261	297	292	0.00272766817527836	-0.273719239593643
ENSRNOG00000019369	Slx1b	178	289	248	249	177	197	322	176	393	250	326	356	0.00274529387184782	0.327653940760542
ENSRNOG00000016768	Oprl1	817	1648	1205	1433	945	1169	1511	899	1863	1411	1608	1723	0.0027460907962244	0.213065753925897
ENSRNOG00000060350	Iqsec1	674	1124	1159	1045	704	901	1183	724	1486	1198	1291	1432	0.00276047615003023	0.266510489222003
ENSRNOG00000019959	Kcnc3	234	495	443	427	231	339	577	270	549	472	549	532	0.00276315119166948	0.34614684094394
ENSRNOG00000006611	Nostrin	30	51	48	53	33	40	73	48	84	47	73	76	0.0027840023225926	0.546691383259825
ENSRNOG00000016638	Gnb1	4164	7331	5597	6237	4191	4942	7598	4278	7599	5971	7525	6907	0.00278524976159855	0.188361730688369
ENSRNOG00000005719	Emc4	835	1433	1276	1271	893	1171	1711	952	1536	1294	1637	1614	0.00278812523984135	0.235030462847891
ENSRNOG00000033133	Nae1	671	1479	956	1174	708	807	914	603	1077	743	919	877	0.00283082057539025	-0.259266442769796
ENSRNOG00000053735	Hebp2	1001	2073	1488	1629	1157	1236	1361	1015	1467	1218	1348	1424	0.00283694675825256	-0.217082065663897
ENSRNOG00000025689	Abhd1	193	395	306	376	222	247	239	183	204	227	276	286	0.00285910535956823	-0.378917031974753
ENSRNOG00000016512	Sema3b	2658	4941	3797	4174	2974	3375	2663	2501	3660	3390	3161	3756	0.00285910535956823	-0.285241076764209
ENSRNOG00000017647	Zc3h8	125	229	175	268	155	168	166	99	170	133	179	171	0.00285910535956823	-0.390497408007815
ENSRNOG00000028097	Slc7a14	496	856	684	836	548	676	901	546	1092	814	899	932	0.00285910535956823	0.22781666350487
ENSRNOG00000014084	Sp1	983	1799	1414	1420	1014	1217	1642	1021	1775	1488	1743	1852	0.00287170208565038	0.172705706858098
ENSRNOG00000047005	Kcnk5	28	69	49	72	45	60	27	24	35	49	32	37	0.00288220308527479	-0.747875397719861
ENSRNOG00000039249	Rpl31l4	83	189	178	174	109	141	202	143	234	167	219	231	0.00292443157572231	0.356415041316036
ENSRNOG00000014135	Rab11fip4	932	1474	1459	1407	947	1242	1855	1003	2005	1394	1884	1638	0.0029280892692721	0.268947673814544
ENSRNOG00000002204	Ccdc158	9	21	11	11	13	12	40	10	43	19	44	26	0.0029280892692721	1.09849014051966
ENSRNOG00000011226	Timm8a1	115	279	169	218	126	149	169	93	159	128	155	153	0.00293384878777591	-0.387407392745349
ENSRNOG00000011980	Lrrc7	15	28	26	16	14	17	26	18	56	30	53	63	0.00294673351606272	0.948819252343175
ENSRNOG00000004048	Lrrk2	1644	3234	2455	2745	1695	2129	2037	1615	2388	1945	2429	2445	0.00299394700505759	-0.19929753218421
ENSRNOG00000012236	Hddc3	158	311	258	239	154	237	327	168	320	319	377	402	0.00303487943502209	0.386131577480016
ENSRNOG00000021164	Stip1	2739	4945	3985	4649	2924	3586	3768	2361	4569	3325	3856	3837	0.00304338511636017	-0.17831436268628
ENSRNOG00000007744	Ehd3	1944	3666	2623	3133	2116	2445	2765	1702	2985	2260	2775	2587	0.00306424529935465	-0.181283051389231
ENSRNOG00000058039	Acta2	109	140	287	224	145	126	115	100	106	115	85	112	0.00306740471156194	-0.781988819362486
ENSRNOG00000050960	Atg4a	281	556	378	491	316	368	379	242	441	338	366	377	0.00311072365013528	-0.256152862202632
ENSRNOG00000002831	Wfikkn2	3	12	8	9	10	19	27	8	34	22	28	36	0.00317145004866239	1.19316634611971
ENSRNOG00000002393	Eprs	4410	7929	5723	7018	4545	5219	5742	3831	6742	5051	5950	5919	0.00319743635666258	-0.170161752578482
ENSRNOG00000000604	Hdac2	1018	1817	1310	1655	1160	1143	1244	804	1653	1092	1271	1297	0.00322212294182532	-0.250906456563708
ENSRNOG00000005180	Vstm2a	214	387	303	346	186	277	296	180	259	200	248	262	0.00323091692119486	-0.337116572072951
ENSRNOG00000018214	Bok	156	280	230	225	170	217	309	201	295	267	352	287	0.00323091692119486	0.318005971610195
ENSRNOG00000018784	Jph3	1388	2544	2270	2192	1446	1932	2740	1578	3032	2234	2820	2434	0.00325241781759839	0.227210329084826
ENSRNOG00000002419	Plp1	5766	11704	8596	9565	6357	7179	5900	5658	6047	7225	6706	8472	0.0032558043887665	-0.362570487427071
ENSRNOG00000054140	Myl6	5637	10287	7660	9358	6329	6889	6756	4737	9798	5782	7391	6815	0.0033293942959824	-0.270670659918198
ENSRNOG00000006471	Pvalb	1663	3493	2689	3177	1957	2432	2037	1519	2423	2224	2537	2979	0.00335783179117824	-0.261005149454942
ENSRNOG00000053406	Gramd1c	35	47	40	27	21	23	78	31	62	45	78	63	0.00335783179117824	0.763173557514932
ENSRNOG00000018087	Vim	9340	15801	13184	15241	9462	11247	8878	8098	11133	11577	10126	13530	0.00335783179117824	-0.318684428824927
ENSRNOG00000018007	Gtf2h5	261	544	366	474	334	317	339	234	425	292	352	356	0.00338786068178257	-0.298880667760124
ENSRNOG00000036267	Mir341	6	10	10	6	5	6	15	9	24	17	19	14	0.00338786068178257	1.07126970238894
ENSRNOG00000017164	Afap1l2	1030	1519	1437	1683	902	1250	993	860	959	1187	1054	1310	0.00338786068178257	-0.381932932349864
ENSRNOG00000048215	LOC102548682	12	19	22	14	9	19	4	5	5	13	9	8	0.00343127411006614	-1.19472722929341
ENSRNOG00000016833	Ide	934	1507	1188	1404	879	1116	1050	795	1184	1030	1166	1300	0.00343146726397251	-0.209747868019044
ENSRNOG00000007784	Bloc1s1	199	309	262	288	214	219	203	172	236	189	229	254	0.00343146726397251	-0.322020329710371
ENSRNOG00000052725	RGD1566029	319	567	570	568	378	479	791	342	788	621	840	676	0.00343146726397251	0.369982788670469
ENSRNOG00000009935	Xpo1	2140	3694	2824	3349	2107	2485	2733	1950	2661	2450	2805	2691	0.00345110298514072	-0.208778125730537
ENSRNOG00000012920	Col9a1	26	56	21	44	20	31	21	16	25	14	22	18	0.00350298070452705	-0.851493478528184
ENSRNOG00000016653	Ngef	53	90	95	76	72	79	166	67	164	99	115	141	0.00350675372738186	0.561093205095869
ENSRNOG00000031328	Zfp110	564	1019	862	859	608	750	988	648	1069	857	1147	1051	0.00351947744913514	0.199496461045395
ENSRNOG00000019955	Ogdhl	67	156	114	116	72	74	152	82	186	118	171	157	0.00355773605157457	0.432547264663286
ENSRNOG00000021438	Tuba1c	80	176	122	119	108	117	132	126	263	150	224	214	0.00359299244622917	0.506827528967075
ENSRNOG00000023463	Parp9	260	445	539	454	296	320	274	256	298	330	299	330	0.00359334209046058	-0.449902986575127
ENSRNOG00000053514	AABR07068823.1	18	14	9	27	18	15	10	2	4	5	5	15	0.00364131722596417	-1.45196839137961
ENSRNOG00000001086	Vps37b	58	156	99	127	79	113	76	53	83	89	75	98	0.00367949377045488	-0.500886915969775
ENSRNOG00000003983	Pfdn2	246	398	344	377	228	306	479	278	420	439	450	432	0.00370967065193888	0.294927596018638
ENSRNOG00000031475	Col16a1	1069	1662	1653	2024	1158	1320	1076	1054	1354	1209	1257	1473	0.00373488411393291	-0.345670840146525
ENSRNOG00000009960	Puf60	1307	2436	1868	2075	1489	1664	1728	1284	2009	1580	1805	1784	0.00376090401547282	-0.185724628447465
ENSRNOG00000015329	Kpna2	216	440	347	396	226	252	262	186	296	251	303	330	0.00377087496056258	-0.296644035288762
ENSRNOG00000006715	Ccr1	18	20	18	20	23	21	40	20	40	30	55	57	0.00377889884366564	0.864345629742727
ENSRNOG00000048824	Rnf165	0	2	2	4	1	2	12	1	15	4	10	8	0.00377889884366564	1.98665489307957
ENSRNOG00000003233	Serpinf2	11	21	15	15	13	21	6	9	9	8	7	10	0.00382008077885446	-1.05939883808715
ENSRNOG00000054834	AABR07001734.1	6	2	3	5	4	4	9	9	16	7	19	13	0.00397329097893358	1.45285887703544
ENSRNOG00000015448	Fam69c	36	66	40	54	49	46	85	58	109	65	65	87	0.00399152284072734	0.577674500665481
ENSRNOG00000026787	Disp2	929	1733	1346	1593	988	1287	2040	1031	1803	1494	1716	1880	0.00401850379106484	0.234095821283994
ENSRNOG00000015440	Wrn	522	1016	856	826	562	723	689	498	798	611	786	791	0.00401850379106484	-0.208638463699223
ENSRNOG00000042717	Ciart	8	16	20	20	5	12	33	8	35	24	38	51	0.00410211310982933	1.09303997343746
ENSRNOG00000016408	Kirrel	941	1598	1517	1269	999	1285	1105	865	1148	1147	1126	1302	0.00414110715556728	-0.283059547970118
ENSRNOG00000025936	Rpl6	413	828	656	726	459	563	844	487	789	737	814	850	0.00414370314474176	0.21407454988506
ENSRNOG00000023360	Fus	125	193	171	147	95	151	253	123	223	266	211	235	0.00417531412944137	0.463054038357143
ENSRNOG00000020656	Pfkfb4	88	141	94	119	77	90	64	57	107	78	89	84	0.00421187625441797	-0.450515281183742
ENSRNOG00000017600	Ptpn9	629	1151	844	985	665	764	842	568	873	725	855	894	0.00421847675803644	-0.182210733795216
ENSRNOG00000017069	Mark4	183	432	336	395	218	281	480	253	417	367	451	475	0.00427896124875958	0.315814863009535
ENSRNOG00000003895	Rgs1	41	48	48	22	45	39	62	54	115	78	78	82	0.00428161625538081	0.796635676366513
ENSRNOG00000015468	Bpifb1	1	0	3	3	2	0	6	4	10	6	11	4	0.00431282965213575	1.99327278697063
ENSRNOG00000053367	AABR07064257.1	561	827	780	766	492	700	922	652	963	874	877	1303	0.00431282965213575	0.325894634312145
ENSRNOG00000024025	Nrn1l	498	936	798	798	511	687	884	590	1088	816	877	971	0.00440831245716115	0.204818401904468
ENSRNOG00000018674	Ntrk3	796	1524	1318	1397	839	1056	1513	834	1896	1400	1561	1606	0.0044220216088635	0.238031317840682
ENSRNOG00000010303	Trim32	270	477	369	393	254	343	463	271	500	425	488	542	0.00442719154523367	0.245168942521244
ENSRNOG00000000571	Psap	13170	23659	16748	18474	12794	14338	21361	13452	25651	18244	23102	20997	0.00443116541619681	0.200460675438482
ENSRNOG00000021098	Rasgrp2	29	31	41	37	29	26	84	28	118	39	75	61	0.00445200446019037	0.898302614410869
ENSRNOG00000027864	Ppia	4299	8507	6106	7077	4951	5315	6027	3898	7218	4862	5967	6026	0.00446281560961731	-0.193860971058393
ENSRNOG00000004093	Rhot1	825	1510	1056	1214	816	954	1059	658	1153	968	1110	1098	0.00451614430907103	-0.178597748948237
ENSRNOG00000042080	Il31ra	1063	1350	1012	1385	945	801	1256	553	803	747	793	932	0.00451741029782721	-0.493824304562905
ENSRNOG00000023020	Fdx1l	398	713	536	595	371	470	469	327	444	411	540	558	0.00451741029782721	-0.262025044406095
ENSRNOG00000012865	Parp3	362	570	440	557	338	410	377	285	443	435	391	405	0.00451741029782721	-0.294743541371831
ENSRNOG00000018681	Nes	151	253	216	261	167	199	120	126	177	189	169	209	0.00453582228017074	-0.430233299275743
ENSRNOG00000058660	AABR07034442.1	286	666	332	558	532	302	289	174	536	221	231	327	0.00453582228017074	-0.726033442274339
ENSRNOG00000016041	Zc3h12d	7	22	10	12	6	4	12	14	29	26	24	36	0.00453582228017074	1.12202140556786
ENSRNOG00000014343	Anln	29	54	25	28	18	31	12	18	19	21	14	18	0.00453582228017074	-0.93004341377041
ENSRNOG00000003510	Fmo2	27	55	62	68	49	46	72	51	98	102	105	79	0.00454467700727484	0.617303525265934
ENSRNOG00000019727	Dph3	191	396	343	340	244	251	264	185	281	195	271	317	0.00455936155596255	-0.320098411375633
ENSRNOG00000002262	Enoph1	592	1024	684	939	583	704	638	467	837	647	781	750	0.00455936155596255	-0.240556064282437
ENSRNOG00000052787	Rsl24d1	852	1865	1039	1507	964	1004	989	721	1336	972	1167	1126	0.00456146060312897	-0.285749968876856
ENSRNOG00000012961	Klf7	11	7	15	15	17	16	34	20	29	30	33	26	0.00456242858876234	0.953136297835541
ENSRNOG00000016043	Aqp4	13	18	20	10	2	7	36	12	55	20	44	22	0.00457679964771938	1.29754331032237
ENSRNOG00000007325	Usp28	264	522	374	445	292	347	544	281	591	431	500	536	0.0046127220390456	0.254519791684051
ENSRNOG00000016552	Hmgcs1	15530	32012	19916	26011	16778	17716	19219	14505	22602	18150	20592	20490	0.00463659427124596	-0.227934566058045
ENSRNOG00000014689	Zbtb4	595	988	832	935	612	739	1035	611	1195	1008	985	1056	0.00466300908787943	0.21495214791895
ENSRNOG00000011528	Alg14	276	506	395	442	308	347	329	247	335	354	390	343	0.00466756304557389	-0.281277408446487
ENSRNOG00000013892	Cby1	225	406	327	378	223	268	280	194	325	250	287	312	0.00474120811608324	-0.247759581284825
ENSRNOG00000049135	LOC102548541	24	43	34	28	16	29	52	41	35	50	63	63	0.00475649185797159	0.71777938004685
ENSRNOG00000008331	RGD1309995	1705	3333	2510	2807	1917	2181	2518	1619	2656	2149	2422	2469	0.00475649185797159	-0.159065453765713
ENSRNOG00000038197	Cd226	28	48	38	46	28	25	49	34	67	50	83	70	0.00476839485888603	0.619026167801312
ENSRNOG00000017329	Tmem129	231	375	252	347	214	246	237	160	283	232	267	285	0.00476905902000799	-0.292072835022544
ENSRNOG00000050197	Pdia6	2091	3668	2799	3462	2293	2686	2695	1580	3281	2389	3060	3031	0.00479977129831804	-0.203900361425421
ENSRNOG00000009642	Cct4	1941	3632	2539	2946	2021	2189	2571	1554	2871	2192	2650	2721	0.00485388156871941	-0.174211778236851
ENSRNOG00000021182	Sv2a	663	1414	724	809	633	775	1166	718	1343	974	1373	1211	0.00494746713777683	0.333991102387596
ENSRNOG00000010975	Adnp	1455	2607	2055	2192	1334	1773	2562	1465	2441	2330	2591	2692	0.00494746713777683	0.20159709333978
ENSRNOG00000058862	AABR07051308.1	1	7	7	10	5	4	11	10	10	17	17	18	0.00494746713777683	1.18190995605034
ENSRNOG00000005409	Lrrc9	113	185	127	154	99	114	200	107	206	153	237	211	0.00494746713777683	0.379491233156383
ENSRNOG00000012772	Nqo1	353	658	448	526	362	364	442	291	465	368	442	411	0.00494746713777683	-0.260231102946092
ENSRNOG00000003538	Adamts4	78	141	130	113	82	111	40	66	95	84	88	48	0.00494746713777683	-0.715445682943452
ENSRNOG00000018456	LOC100911664	1316	2553	1901	2173	1360	1617	2341	1443	2407	2003	2360	2470	0.00494800862245464	0.157694806621123
ENSRNOG00000008544	B3gnt4	0	2	4	1	2	3	8	3	13	4	11	7	0.00498834306395555	1.7605017392273
ENSRNOG00000014462	Fnta	1492	2869	2041	2387	1704	1811	1905	1394	2204	1817	2075	2244	0.00501158388836804	-0.178044897880744
ENSRNOG00000029318	Tyrp1	2563	5062	4067	3822	2832	3789	3129	2822	3329	3065	3233	3022	0.0050294359229033	-0.319989191258583
ENSRNOG00000006810	Lancl2	525	922	698	862	553	616	699	483	680	610	665	668	0.0050294359229033	-0.228095890979504
ENSRNOG00000011413	Scp2	1600	2976	2268	2629	1726	2018	2091	1502	2606	1798	2287	2224	0.0050294359229033	-0.179229008862599
ENSRNOG00000037435	Tmem196	178	314	262	325	188	219	223	170	241	179	244	205	0.0050294359229033	-0.328368752330048
ENSRNOG00000002051	Synj1	3923	7210	5924	6381	3691	4887	7114	3995	7422	6034	7082	7433	0.00505054218262538	0.185479171526196
ENSRNOG00000031743	Gbp2	441	715	1136	682	550	612	374	392	553	598	425	565	0.00505054218262538	-0.596367150160306
ENSRNOG00000046468	Ptgfr	244	410	335	366	244	369	508	261	528	379	560	459	0.00505835224607077	0.332370899284819
ENSRNOG00000011296	Cenpn	139	235	187	236	123	172	165	104	173	141	179	179	0.0051073514709686	-0.315665490097374
ENSRNOG00000005457	Lamp5	290	504	309	420	265	380	349	209	358	283	344	355	0.0051146448476269	-0.298566153592241
ENSRNOG00000005924	Dstn	3062	6182	4105	5145	3598	3881	4178	2802	4939	3571	4410	4515	0.00513984147618962	-0.189320502269051
ENSRNOG00000037505	Ulk1	213	448	382	417	231	336	524	276	471	412	452	523	0.00514640634128083	0.295852097017951
ENSRNOG00000000552	Col13a1	32	61	64	43	35	42	63	53	75	61	90	94	0.00516165636243871	0.551413044761256
ENSRNOG00000007254	Ttc9	971	1830	1377	1413	1013	1292	1836	1085	1680	1550	1841	1736	0.00516165636243871	0.200309647408724
ENSRNOG00000037690	Sertad3	46	84	50	69	58	63	47	33	44	49	41	56	0.00516165636243871	-0.557534141035167
ENSRNOG00000053400	Cfi	170	255	196	266	158	165	185	134	197	153	161	179	0.00517912239945459	-0.361321578816135
ENSRNOG00000008530	Stoml1	422	679	566	672	480	489	518	360	625	413	549	451	0.00518014892062376	-0.291797165633007
ENSRNOG00000035556	Mir379	15	45	43	18	19	45	85	52	27	85	84	93	0.00518400013465613	1.13265792652062
ENSRNOG00000018602	Camta1	891	1572	1359	1426	868	1132	1695	883	1795	1388	1676	1618	0.00519678759837575	0.210880333071347
ENSRNOG00000022429	RGD1312005	120	147	137	170	97	101	237	99	180	208	231	240	0.00521132115964573	0.502901055131553
ENSRNOG00000016422	Klhl36	29	61	52	64	37	60	83	52	85	59	89	99	0.00526488786338813	0.518403473646104
ENSRNOG00000016678	Angptl2	386	580	521	519	377	526	360	310	386	402	453	541	0.00526488786338813	-0.356410505996222
ENSRNOG00000018390	Pld3	706	1298	1126	1121	775	866	1365	755	1606	1083	1326	1294	0.00526488786338813	0.222819108597707
ENSRNOG00000048250	Tmem159	151	275	208	219	159	199	262	178	327	232	300	276	0.00526488786338813	0.273793854136952
ENSRNOG00000014520	Ing1	135	273	199	243	148	187	172	119	186	179	164	200	0.00526488786338813	-0.311100484421071
ENSRNOG00000019785	Phtf1	1417	2817	2022	2368	1508	1913	1933	1392	1967	1764	2023	2171	0.00526488786338813	-0.186377120998608
ENSRNOG00000042160	Tmem167b	214	429	299	344	222	227	256	145	328	229	271	281	0.00526488786338813	-0.303074822149586
ENSRNOG00000030714	Bsn	1933	3390	2941	2940	1729	2607	3949	2022	3539	3187	3553	3546	0.00527270279591573	0.245616748488869
ENSRNOG00000057347	Cebpb	26	56	43	38	37	38	30	18	27	23	40	23	0.00527341906619899	-0.665088262856238
ENSRNOG00000047970	LOC102550385	181	409	311	313	199	241	255	165	281	226	273	244	0.00541120683312226	-0.286012876978558
ENSRNOG00000003635	Disp1	397	793	619	726	447	623	784	488	816	812	802	866	0.00542890783120868	0.244359256980998
ENSRNOG00000009113	Marcksl1	599	1043	839	937	620	770	694	491	636	758	747	894	0.00543096879323221	-0.285930894682484
ENSRNOG00000004685	Mta3	271	522	426	444	268	347	505	312	552	444	498	515	0.00552179396008932	0.212753865272385
ENSRNOG00000059061	Uqcr10	156	229	160	189	151	146	128	104	163	109	188	136	0.00552179396008932	-0.43241099864971
ENSRNOG00000054752	AABR07017540.1	105	224	128	179	145	138	63	105	150	86	113	116	0.00552179396008932	-0.620984276928241
ENSRNOG00000045698	Lin7c	408	778	562	609	418	472	755	492	702	673	672	767	0.00552817753040032	0.231343629975093
ENSRNOG00000011074	Calcb	1007	1996	1251	1430	1080	1154	1365	791	1315	834	1122	1438	0.00555105493828504	-0.310478041017227
ENSRNOG00000007334	Ly6h	8	17	11	7	10	9	27	10	31	17	21	24	0.00557923647103738	0.948311662688121
ENSRNOG00000046996	Pea15	3923	7435	5233	6083	4358	5003	4864	3473	4860	5107	5154	5891	0.00557980616349646	-0.221300348138696
ENSRNOG00000004996	Zcrb1	507	1029	690	826	557	659	719	455	768	574	709	750	0.00559209423071707	-0.200756877535832
ENSRNOG00000004377	Lpin1	442	622	633	664	389	523	761	502	740	721	753	764	0.00565445154591565	0.269202930901795
ENSRNOG00000021525	Nbeal1	2263	4394	3341	3780	2604	2906	2983	2229	3425	2916	3388	3414	0.00571053123429673	-0.165424925654586
ENSRNOG00000019403	Afap1l1	204	313	313	320	198	245	251	162	274	236	222	246	0.00572167383287132	-0.299629888392655
ENSRNOG00000032825	Rpl30	436	958	604	664	458	498	526	401	687	437	494	542	0.00577768394815299	-0.310857541037449
ENSRNOG00000053462	AC131964.1	450	740	641	589	449	650	594	392	379	432	519	481	0.00579682682003425	-0.422545680652734
ENSRNOG00000012053	S100a16	113	201	155	170	115	162	151	85	154	132	117	124	0.00583926378004653	-0.36628887682091
ENSRNOG00000055293	Ptprb	406	675	681	617	454	524	463	336	609	514	549	558	0.00585939567151395	-0.258719104032145
ENSRNOG00000019924	Thop1	268	507	423	494	305	344	374	234	402	337	368	418	0.00590290317764504	-0.234490187651447
ENSRNOG00000002898	Nme7	354	720	482	630	425	426	418	319	561	403	505	504	0.00596537948876738	-0.261870155776879
ENSRNOG00000017147	Trim6	4	5	6	6	8	5	14	4	23	14	19	16	0.00600093282644244	1.25462462128808
ENSRNOG00000003108	Acbd4	205	379	248	208	188	214	385	205	448	282	372	352	0.00601938170100401	0.386891469358949
ENSRNOG00000050630	AABR07070043.1	25	51	58	43	18	48	98	60	53	63	82	71	0.00608647990530075	0.743703978360016
ENSRNOG00000027240	Kndc1	306	536	454	515	349	436	609	367	662	501	625	544	0.00609815127656776	0.241534108362738
ENSRNOG00000008377	Wdtc1	591	1090	767	894	623	732	1041	622	1199	891	1017	1014	0.00611445243068513	0.193738639125085
ENSRNOG00000037238	Mrm3	115	204	185	182	118	130	138	91	164	126	143	142	0.00612051124168886	-0.317395159911455
ENSRNOG00000012786	Pgrmc1	1510	2925	2227	2327	1683	1924	2607	1794	2646	2492	2890	2762	0.00616151887735632	0.17552862833715
ENSRNOG00000028426	Mcf2l	1038	1923	1524	1593	1052	1269	1914	1091	1868	1579	1829	1843	0.00626719137125124	0.16808260628992
ENSRNOG00000057856	AABR07058789.1	0	0	2	1	0	0	5	3	6	5	5	0	0.00627958112299308	2.64008898016489
ENSRNOG00000013517	Phtf2	455	839	688	694	436	538	524	419	575	542	608	624	0.00629220217267564	-0.237742616794315
ENSRNOG00000016357	Casc4	2217	4259	2999	3314	2023	2731	3927	2328	4192	3178	3932	3791	0.00632975958539931	0.186082333523728
ENSRNOG00000000043	Idua	244	451	454	369	273	371	458	328	541	449	504	535	0.00639796278492922	0.277460459380155
ENSRNOG00000018873	Fam168a	967	1532	1402	1518	942	1136	1688	989	1689	1408	1666	1809	0.00650749700598131	0.192003056433793
ENSRNOG00000015553	Gatad2b	358	594	484	546	302	383	605	364	574	577	632	675	0.00650749700598131	0.262166179216053
ENSRNOG00000021101	Sema6c	64	149	141	92	87	86	148	99	194	145	151	160	0.00650749700598131	0.435482358304811
ENSRNOG00000014571	Dbndd2	416	743	625	678	430	477	466	382	559	500	518	608	0.00651332666036234	-0.244887006781516
ENSRNOG00000058408	AC108588.1	48	74	73	70	45	74	91	67	88	101	108	125	0.0065497411694141	0.488910051584413
ENSRNOG00000052032	AABR07031105.1	25	19	16	13	11	18	12	5	2	8	12	6	0.00660379012410326	-1.30734075915103
ENSRNOG00000059956	Bcl6b	25	47	56	49	27	40	28	22	22	31	25	32	0.00660379012410326	-0.695980419339672
ENSRNOG00000023348	Tbc1d2	28	67	49	53	31	42	73	50	74	61	65	74	0.00660379012410326	0.460050518683562
ENSRNOG00000019090	Cct3	2177	4182	2968	3639	2393	2602	2857	1925	3708	2421	2782	2886	0.00660379012410326	-0.215329466247427
ENSRNOG00000001765	Slc51a	90	141	125	119	82	127	108	53	100	81	102	115	0.00661733583861733	-0.40575420464832
ENSRNOG00000019383	Tef	713	1135	1038	1049	688	878	1387	660	1358	1058	1326	1314	0.00671294314519132	0.245911537072299
ENSRNOG00000007859	Cep83	734	1311	1005	1253	793	917	930	661	1187	850	933	1064	0.00689675304852301	-0.198922976057381
ENSRNOG00000017324	Slc46a2	38	43	33	36	26	31	25	22	16	25	17	21	0.00689675304852301	-0.811379444687459
ENSRNOG00000052180	AABR07052780.3	81	101	82	154	103	97	65	51	107	51	94	66	0.00689675304852301	-0.645966295072426
ENSRNOG00000015420	Stxbp1	5372	9122	7540	8394	4888	6529	9702	5130	9894	7949	9250	9832	0.00689675304852301	0.195485246025628
ENSRNOG00000051245	Rn50_X_0713.5	4	7	2	9	1	4	12	7	19	6	15	13	0.00689675304852301	1.28896700635158
ENSRNOG00000010608	Cep162	255	522	347	424	283	317	491	277	570	393	499	512	0.00689675304852301	0.247572253100874
ENSRNOG00000018646	Hbegf	256	503	382	475	314	367	307	246	316	350	290	414	0.00693959119498742	-0.344346542020447
ENSRNOG00000010063	Htr2a	142	249	235	306	163	183	176	141	142	159	202	176	0.00693959119498742	-0.438588077393898
ENSRNOG00000014275	Hook3	910	1584	1156	1309	954	1030	999	825	1243	989	1120	1251	0.00697906320053302	-0.21161937167428
ENSRNOG00000019857	Gng7	60	90	72	83	43	65	113	55	130	78	114	140	0.00703497424918207	0.489654587691061
ENSRNOG00000000237	RGD1310429	361	663	501	465	378	427	732	373	775	505	652	648	0.00707686255514697	0.282689049966494
ENSRNOG00000046326	Rp1l1	8	9	9	14	13	5	3	5	4	4	3	4	0.00710924072451847	-1.41363818605541
ENSRNOG00000021303	Drc3	120	243	189	220	121	158	144	129	152	142	130	137	0.0071189765187031	-0.405125478092926
ENSRNOG00000024530	Lyrm1	349	748	486	594	350	536	432	318	391	459	499	473	0.0071189765187031	-0.329289984315388
ENSRNOG00000003927	Cd55	2428	3828	2539	3349	2118	2596	3026	1578	2954	2046	2620	2972	0.00723114592363406	-0.271218081589556
ENSRNOG00000011059	Ttbk2	2856	5291	4065	4618	2813	3617	5331	2988	5348	4191	5255	5008	0.00723114592363406	0.17167030689955
ENSRNOG00000016460	Clu	5972	10980	8985	9526	5861	7980	7876	5456	9013	7441	8446	9159	0.0072525207529982	-0.154035952135788
ENSRNOG00000011134	Lama2	4017	6907	5887	5660	4027	4923	3712	3448	5183	4902	4591	5783	0.00727507357661915	-0.283103982971813
ENSRNOG00000043094	Oxct1	2122	3914	2904	3380	2359	2605	2867	1989	3075	2478	3099	3091	0.00727585464811345	-0.158485243636126
ENSRNOG00000004666	Prr5l	15	21	25	15	14	20	33	21	46	34	27	38	0.00730525158121177	0.740390229588022
ENSRNOG00000055188	Tlx2	163	313	202	262	176	186	212	118	220	181	208	206	0.00730525158121177	-0.287157554271318
ENSRNOG00000009192	Rnaseh2b	184	319	247	301	221	203	201	173	224	212	206	233	0.00731105919087129	-0.334743482212987
ENSRNOG00000008450	LOC100359539	29	66	67	56	42	52	37	34	36	36	39	38	0.00736075466114474	-0.592377665122422
ENSRNOG00000014961	Pdpn	820	1400	1181	1334	750	1155	1001	648	942	843	1092	1327	0.00737066853326515	-0.286871293315951
ENSRNOG00000009066	Thra	1005	1866	1542	1477	1071	1258	1868	1098	1749	1647	1792	1868	0.00746853945547245	0.184664789759876
ENSRNOG00000051056	Fndc4	249	427	323	343	242	306	258	206	335	283	299	320	0.00747978327412229	-0.254563754612858
ENSRNOG00000016585	Bmi1	375	663	579	627	428	451	450	373	565	436	467	514	0.0074919642751564	-0.250599619202293
ENSRNOG00000004940	Rnf215	204	318	268	330	172	244	221	161	237	198	271	245	0.00753489637956676	-0.304757123881406
ENSRNOG00000052499	Rab27a	232	379	311	328	237	256	280	169	341	222	268	293	0.00753489637956676	-0.260091647354035
ENSRNOG00000019374	Csk	385	589	556	545	335	433	697	377	665	588	712	636	0.0075961470264709	0.259843400853904
ENSRNOG00000045665	Amigo1	1231	2293	1688	1915	1263	1422	2246	1319	2167	1833	2258	2072	0.00760349346180605	0.178871074493314
ENSRNOG00000016878	Plppr5	27	32	29	37	28	25	63	26	61	40	65	51	0.00761196680909931	0.653935794854032
ENSRNOG00000012427	Veph1	21	53	42	45	33	31	49	35	92	63	57	72	0.00769715696686847	0.603572475528837
ENSRNOG00000004623	Rag2	3	10	10	4	4	4	1	1	4	0	2	2	0.0077191039184723	-1.82612574231149
ENSRNOG00000059435	AABR07070404.7	0	2	2	6	2	0	12	9	7	6	3	10	0.0077191039184723	1.85032628266624
ENSRNOG00000017660	Inpp4a	1082	1908	1521	1741	1193	1424	2178	1098	2205	1637	2046	1964	0.00778425710192541	0.209815967373641
ENSRNOG00000010680	Med12l	740	1280	1050	1077	714	908	1398	779	1223	1109	1331	1301	0.00783375554694904	0.203787143699275
ENSRNOG00000053498	Dnajc22	33	46	61	34	26	31	78	37	94	50	62	77	0.00784635094447887	0.659339747879339
ENSRNOG00000016983	Myh7	37	10	40	28	14	13	102	13	280	15	668	26	0.00786878166235854	2.64161858494586
ENSRNOG00000002833	Gsk3b	1540	2796	2291	2323	1341	1936	2932	1637	2753	2349	2661	2773	0.00787691155091522	0.208549590821665
ENSRNOG00000056457	Gpd1	280	621	477	499	374	394	402	282	394	423	391	410	0.007895904168792	-0.286065630654989
ENSRNOG00000003386	Rbfox3	642	1153	972	965	541	779	1193	618	1184	1041	1160	1233	0.007895904168792	0.244380637569203
ENSRNOG00000009303	Zwilch	109	219	134	171	94	126	104	88	134	108	126	140	0.00803031684666015	-0.374471449857522
ENSRNOG00000018109	Clic4	625	953	903	989	601	626	675	506	800	708	669	829	0.00805169254746374	-0.266604409649537
ENSRNOG00000018991	Gsn	1255	1837	1905	1375	1166	1596	1997	1222	3027	1812	2306	2873	0.00807238374716429	0.38498053994742
ENSRNOG00000013069	Sapcd2	5	7	5	11	6	5	4	1	1	1	5	1	0.00807238374716429	-1.6332217374308
ENSRNOG00000016952	Uqcr11	267	543	420	479	305	348	390	248	434	338	363	386	0.00807238374716429	-0.225811452272937
ENSRNOG00000028085	Tmem255a	746	1436	1240	1298	746	1119	1056	710	1106	921	1108	1174	0.00807238374716429	-0.209471752534788
ENSRNOG00000000957	Rpl21	1466	2671	2280	2130	1512	1862	2577	1543	2823	2115	2846	2678	0.00810758953934641	0.180793939769868
ENSRNOG00000009992	Rabggtb	569	1214	845	1000	711	785	810	560	1004	695	742	857	0.00811942050132473	-0.2299975240749
ENSRNOG00000056596	Alas1	383	789	589	575	376	466	675	394	807	657	724	739	0.00811942050132473	0.231045750775569
ENSRNOG00000049983	Shd	193	319	237	331	187	245	213	166	231	204	242	259	0.00811942050132473	-0.300059307650531
ENSRNOG00000013624	Uevld	289	418	384	358	241	368	439	307	521	458	474	510	0.00824231766844367	0.283632124507662
ENSRNOG00000019322	Notch1	1342	2224	2390	2323	1411	1861	1907	1225	1916	1687	1849	1968	0.00829148945279737	-0.230982703155515
ENSRNOG00000014361	Edn1	15	31	36	50	35	26	16	8	30	17	19	25	0.00833870033820284	-0.868733521783988
ENSRNOG00000061216	Tubb5	22802	40538	31004	36839	22955	29006	30198	20979	34554	27919	31109	32751	0.00835484671485025	-0.143171247058713
ENSRNOG00000017725	Pnlip	43	90	68	81	58	74	50	53	50	44	50	51	0.00847035437822095	-0.557499590835841
ENSRNOG00000007971	Wbp2	309	436	363	425	237	351	581	267	530	471	507	524	0.00847035437822095	0.321217145385293
ENSRNOG00000057331	AABR07066515.2	5	6	2	3	2	5	1	0	2	1	1	0	0.00851564355890291	-2.14787977104304
ENSRNOG00000003645	Hnrnpab	293	523	386	477	291	364	376	254	441	328	359	378	0.00864531153659246	-0.227609021056824
ENSRNOG00000007781	Stau1	647	1137	915	987	643	794	1123	664	1089	991	1174	1199	0.00864531153659246	0.179824410536409
ENSRNOG00000016064	Tkt	2656	4590	3811	4028	2687	3350	3569	2421	4010	3226	3614	3721	0.00864531153659246	-0.141211365079628
ENSRNOG00000008459	Anapc13	113	190	157	208	143	148	157	83	161	134	143	135	0.00867830540590953	-0.348647009227275
ENSRNOG00000009963	Ctps1	959	1984	1427	1784	1081	1329	1330	1000	1473	1279	1388	1458	0.00870825350048953	-0.19461888469677
ENSRNOG00000054990	AABR07060133.1	188	355	316	310	215	270	447	215	389	318	402	408	0.00870825350048953	0.288443929392748
ENSRNOG00000017496	Cnp	1143	2220	1723	1940	1287	1494	1283	1107	1526	1636	1387	1676	0.00870825350048953	-0.268162177783012
ENSRNOG00000002624	Edaradd	9	13	9	8	6	10	23	10	19	18	27	17	0.00870825350048953	0.936098636420139
ENSRNOG00000000127	Kpna6	889	1653	1330	1408	927	1111	1464	1011	1586	1404	1620	1610	0.00872783605331106	0.151619572827784
ENSRNOG00000007266	RGD1311251	19	35	25	39	28	17	51	15	86	41	86	61	0.00876869576139159	0.902159950380459
ENSRNOG00000059456	Adrbk2	300	521	394	419	261	336	494	307	501	418	579	543	0.00876869576139159	0.245709310284754
ENSRNOG00000061622	AABR07030841.2	100	153	132	160	96	110	96	72	72	109	112	121	0.00881510946366539	-0.463490382855432
ENSRNOG00000014338	Slc25a25	688	1310	1023	1211	817	871	870	658	1079	756	1083	1032	0.00881510946366539	-0.213067772942649
ENSRNOG00000015762	Abtb1	168	316	279	229	150	203	335	178	406	249	335	328	0.008863101926695	0.335755280617455
ENSRNOG00000010170	Tubb4b	9098	17066	13164	14411	9626	12178	12223	9181	13409	11144	12713	13199	0.00886782754117736	-0.161601350043626
ENSRNOG00000024061	Rarb	121	189	166	162	123	133	83	101	123	124	140	137	0.00890701677966705	-0.434661832272465
ENSRNOG00000009790	Kcnk3	42	63	52	59	37	62	110	49	86	69	81	92	0.00891556766313219	0.514578121859864
ENSRNOG00000013452	Rcn1	1363	2580	1906	2111	1435	1668	1543	1233	1982	1665	1765	2130	0.00893214755865213	-0.197089011009026
ENSRNOG00000055769	AABR07054286.1	10	31	17	9	13	10	28	18	42	28	24	33	0.00899114692091953	0.843784470886978
ENSRNOG00000007091	Ly6e	178	310	286	282	231	240	354	206	403	336	351	355	0.00899114692091953	0.27883154257873
ENSRNOG00000061050	Mboat2	1822	3788	2646	2992	1944	2410	2164	1902	2610	2140	2634	2696	0.00900068220873936	-0.219458058897295
ENSRNOG00000015409	Usp5	4214	7881	5801	6896	4518	5588	5886	4091	6532	5164	5749	6005	0.00900387030032652	-0.15681454876445
ENSRNOG00000018131	Slc16a4	22	34	24	27	20	29	34	20	56	47	62	60	0.00903392675305395	0.710196834667035
ENSRNOG00000030747	LOC690468	106	198	146	187	138	134	147	106	114	90	129	133	0.0090761503761193	-0.430808289203722
ENSRNOG00000059827	LOC691995	113	289	146	212	167	178	348	143	342	237	279	269	0.00913785638052782	0.441070346922361
ENSRNOG00000009545	Polr1a	672	1247	939	1077	688	811	834	582	907	855	903	1025	0.00914695945279775	-0.186782797550386
ENSRNOG00000008090	Txndc12	396	743	592	636	455	552	547	351	555	538	557	592	0.00915949447369887	-0.205581420759829
ENSRNOG00000013770	Folh1	677	1408	674	927	767	603	729	528	582	691	697	705	0.0091948254247297	-0.437391771613931
ENSRNOG00000032130	LOC691427	39	68	78	49	46	61	84	68	88	82	104	92	0.00929676920408362	0.500279020677361
ENSRNOG00000004510	Slc35b1	565	991	834	855	620	718	788	502	860	665	729	820	0.00936901861511199	-0.176842419108937
ENSRNOG00000012764	Agap3	1149	2017	1658	1652	1082	1471	2056	1137	2266	1648	1946	2068	0.00947414738856955	0.188714432158926
ENSRNOG00000035627	Mir325	33	83	54	83	54	60	48	29	54	33	59	46	0.00951635529596936	-0.547328376814791
ENSRNOG00000048949	LOC102549542	748	1335	1048	1184	712	963	963	638	821	926	987	1056	0.00951880634075883	-0.242959248515219
ENSRNOG00000014603	Sgcg	34	85	62	63	46	53	36	36	42	39	49	52	0.00960775032619509	-0.523465043986998
ENSRNOG00000056325	Mocs2	385	802	610	877	528	514	536	350	716	411	584	580	0.00965411280953968	-0.328420715781657
ENSRNOG00000061429	Rph3al	5	10	16	10	2	11	13	17	42	11	29	25	0.0096844648422392	1.22952916079297
ENSRNOG00000042869	Usmg5	168	310	230	289	179	206	238	154	221	166	215	210	0.00969323512197759	-0.294464366421326
ENSRNOG00000021104	Emp3	244	380	333	335	233	334	247	176	243	276	273	360	0.009724037523026	-0.350569154628521
ENSRNOG00000017914	Prkcdbp	218	458	295	341	278	302	263	219	285	277	246	311	0.009724037523026	-0.328981371434002
ENSRNOG00000030680	Ddx5	6927	13044	9312	11323	7246	7986	9141	6456	10443	8259	9385	9244	0.00976887595457426	-0.167733743561059
ENSRNOG00000052176	AC115255.1	16	44	28	29	33	38	11	18	11	19	19	27	0.00978993063663652	-0.923634466276063
ENSRNOG00000024953	RGD1559441	81	136	67	106	82	70	196	78	178	116	143	142	0.00986838833745033	0.530796053363697
ENSRNOG00000060231	AABR07029942.1	11	7	11	7	3	5	4	3	0	2	4	0	0.00987760570456542	-1.80638497958893
ENSRNOG00000016196	Dlgap1	284	505	415	426	295	332	475	321	507	416	548	538	0.00994105709238587	0.210566785734287
ENSRNOG00000006403	Nectin1	251	447	352	363	219	327	561	221	508	407	498	489	0.00994968947230036	0.336907666859825
ENSRNOG00000009567	Mrpl10	285	500	402	435	268	335	344	259	409	298	322	374	0.01000115418417	-0.245395287843522
ENSRNOG00000029941	Grina	1362	2425	2052	1952	1497	1832	2569	1358	2954	2042	2571	2560	0.0101236000550791	0.213560688642671
ENSRNOG00000024435	Wbscr17	190	411	381	357	206	259	487	217	520	395	407	430	0.0101446728549025	0.345049683275802
ENSRNOG00000009873	Ints6	573	1110	876	948	649	717	695	553	876	699	835	899	0.0102370610063658	-0.193629522187053
ENSRNOG00000001613	Zbtb11	924	1679	1358	1606	1031	1126	1226	879	1440	1156	1342	1296	0.0102829020278592	-0.171386504539223
ENSRNOG00000014838	Glipr2	89	147	125	116	71	99	78	73	81	86	104	88	0.0102981185943505	-0.432582146931836
ENSRNOG00000005034	Arhgef25	710	1351	1025	1046	774	953	1356	799	1245	1166	1309	1289	0.0102981185943505	0.189085465284255
ENSRNOG00000005410	Cdca7l	42	51	53	45	26	46	31	25	36	33	29	30	0.0102981185943505	-0.61831358908221
ENSRNOG00000046258	B3gnt5	239	403	310	340	239	321	162	179	190	293	267	310	0.0104533441055997	-0.494766575567878
ENSRNOG00000006241	2007-03-01	792	1646	1023	1240	879	944	1452	856	1638	1224	1487	1407	0.0104533441055997	0.205276649459731
ENSRNOG00000009329	Nr1d1	149	84	239	180	57	192	377	90	321	353	445	560	0.0104533441055997	1.05603733134212
ENSRNOG00000059425	AABR07005779.6	20	28	23	45	14	30	21	13	5	12	15	16	0.0104533441055997	-1.03466529641301
ENSRNOG00000017349	Tbc1d10b	631	1021	925	1004	711	835	1128	621	1411	1011	1188	1218	0.0105079039759744	0.231746663998475
ENSRNOG00000009771	Cdh10	102	202	150	159	105	136	192	135	193	187	201	201	0.0105079039759744	0.280918957317158
ENSRNOG00000010204	Tmem9	217	370	280	285	238	209	486	239	487	301	379	352	0.0105079039759744	0.371162084276285
ENSRNOG00000025297	Gpr171	0	17	6	8	7	5	10	14	20	19	16	20	0.0105265923445835	1.13738512297983
ENSRNOG00000055568	AABR07043725.1	42	92	54	77	42	55	51	34	50	34	49	56	0.0105870588377168	-0.49457398175333
ENSRNOG00000016753	Slc14a1	47	109	56	78	59	55	62	37	47	36	61	52	0.0106484623326336	-0.543758209535129
ENSRNOG00000008639	Pabpc1	856	1333	1193	1272	785	935	1495	818	1425	1391	1370	1527	0.010653903618962	0.222663326688538
ENSRNOG00000019692	Metrn	116	196	181	191	135	155	72	117	155	128	114	130	0.0107255587290008	-0.527646512171609
ENSRNOG00000005428	Ctbp1	1380	2643	2094	2237	1458	1744	2033	1275	2207	1726	1914	1979	0.0107349459802276	-0.15033612529566
ENSRNOG00000027115	Zc2hc1c	15	22	24	22	24	30	6	10	15	17	18	9	0.0108306560300654	-0.982491227151455
ENSRNOG00000018371	Tubb6	107	155	152	143	91	138	84	89	62	79	131	112	0.0108306560300654	-0.584143487682695
ENSRNOG00000028155	Dnaaf2	163	368	225	273	197	218	222	145	219	217	228	223	0.0108306560300654	-0.294240728207308
ENSRNOG00000020060	Atf5	178	291	215	247	164	230	340	170	396	240	303	381	0.0108482105907457	0.340318607514847
ENSRNOG00000051204	Dopey2	1250	2375	1847	1975	1174	1609	2227	1256	2394	1966	2299	2260	0.0108482105907457	0.176547163568329
ENSRNOG00000033411	Usp12	656	1152	907	932	667	753	1209	651	1325	943	1171	1052	0.0108591857320154	0.213258429662217
ENSRNOG00000012942	Satb1	430	702	615	662	409	535	791	401	851	636	774	810	0.0108730779261818	0.228998732100648
ENSRNOG00000051360	Rn50_X_0739.1	0	0	0	0	0	0	0	0	198	0	0	0	0.0108813989938641	7.79781045408802
ENSRNOG00000029260	Pitpnm2	969	1765	1562	1571	981	1371	2093	1003	1929	1604	1810	1966	0.0109107184767817	0.229854595263092
ENSRNOG00000010966	Itgb1	4858	9405	6832	7989	5432	6171	6708	4559	7753	6117	7285	7216	0.0109107184767817	-0.136462992376814
ENSRNOG00000033299	Mt-atp8	2887	3895	4193	3938	1922	3401	5450	2897	3847	5904	5435	9218	0.0109678522351297	0.573283081464775
ENSRNOG00000023053	Ice1	2103	3826	2913	3216	2054	2541	3641	2118	3817	3002	3518	3728	0.0109828356642288	0.147182246757388
ENSRNOG00000042276	Trappc2	1086	2375	1385	1835	1165	1307	1510	968	1615	1135	1516	1140	0.0110048330318236	-0.295218173779532
ENSRNOG00000059422	AABR07054460.8	74	181	119	101	67	105	72	58	62	61	102	109	0.0110048330318236	-0.556678575210176
ENSRNOG00000052795	Itpr3	2826	4845	4283	4469	3067	3813	3429	2690	3876	3772	3706	4188	0.0110143906132434	-0.202592757082119
ENSRNOG00000006893	Ppm1k	268	599	444	443	324	357	543	328	612	504	490	583	0.0110850283351164	0.233510470972812
ENSRNOG00000023546	Hspb1	1726	2838	2850	3079	1588	2332	2359	1467	2371	2077	2519	2237	0.0111050022641319	-0.241879563345952
ENSRNOG00000060703	Troap	6	9	10	11	6	10	2	3	2	4	8	3	0.0111127887516591	-1.31338879006461
ENSRNOG00000010267	Klhdc10	2072	3847	2876	3139	2102	2595	3740	2151	3699	3036	3585	3618	0.0111228356456973	0.150728694719006
ENSRNOG00000042492	Rfwd2	1003	1846	1365	1566	1039	1222	1367	845	1426	1291	1387	1437	0.011139967757107	-0.153595148145556
ENSRNOG00000014779	Pdcd4	983	1896	1437	1663	1145	1255	1759	1053	1971	1562	1821	1881	0.0111892953967223	0.155959593918532
ENSRNOG00000001416	Vgf	260	360	276	395	221	194	299	153	241	155	255	244	0.011219184322136	-0.453983791151841
ENSRNOG00000016525	Susd3	4	18	10	11	10	10	18	10	23	19	26	25	0.0112233414085196	0.832559217849146
ENSRNOG00000000527	Mtch1	1346	2367	1912	2056	1345	1742	2349	1382	2316	2005	2380	2533	0.0112242240297858	0.160508360861701
ENSRNOG00000005352	Elf4	19	37	41	25	26	26	43	27	68	46	56	49	0.0112242240297858	0.616560615889467
ENSRNOG00000055565	AABR07070850.1	16	12	13	16	7	11	9	6	1	5	7	6	0.011242771611092	-1.23096910592739
ENSRNOG00000012957	Sh3glb1	810	1749	1185	1463	995	1095	1111	793	1383	995	1264	1274	0.0112603173005286	-0.192754700071764
ENSRNOG00000009585	Tcf20	2162	3698	3111	3181	2121	2564	3686	2182	3900	3042	3769	3603	0.011265529870619	0.152805101748208
ENSRNOG00000004220	Ebag9	613	1029	755	931	583	678	678	505	830	723	787	732	0.0113378831081832	-0.208256562735526
ENSRNOG00000043099	Ddx21	882	1558	1271	1380	928	1043	1105	720	1295	1108	1169	1364	0.0113716935540604	-0.169529015698504
ENSRNOG00000014415	Hsbp1	2011	3695	3083	3455	2330	2515	2770	1874	3332	2419	3075	2961	0.011431011212534	-0.1610862694284
ENSRNOG00000014166	Smoc2	134	193	191	173	139	132	70	100	165	103	145	146	0.0114381734168004	-0.51508121827602
ENSRNOG00000040406	Mir496	0	7	6	7	3	3	8	5	13	18	13	11	0.0114401907011728	1.27985443018929
ENSRNOG00000010041	Ube2g1	565	1092	744	862	562	722	719	526	805	647	783	781	0.0114638554604528	-0.187575021440535
ENSRNOG00000031022	Rpl36al	1040	2041	1472	1671	1118	1338	1440	922	1484	1291	1581	1618	0.0114722573521108	-0.157300110831605
ENSRNOG00000013011	Dnajb4	870	1668	1268	1552	944	1211	1097	767	1302	905	1526	1121	0.0115017816949506	-0.26195832611453
ENSRNOG00000005823	Utp20	756	1564	1131	1437	885	1031	1414	909	1446	1300	1577	1701	0.0115022528823311	0.199324717478822
ENSRNOG00000014630	Iws1	772	1399	1154	1279	896	974	1431	831	1512	1191	1361	1529	0.011534619022806	0.169376192088907
ENSRNOG00000002537	Wnk3	114	194	139	136	101	127	202	101	245	166	203	202	0.0115359458110176	0.348223025000294
ENSRNOG00000019957	Lrig2	1043	2047	1581	1718	1170	1286	1962	1138	2030	1616	1918	1908	0.0115359458110176	0.156440531991877
ENSRNOG00000020769	Crebrf	1553	2843	2161	2267	1720	1885	2838	1651	3099	2189	2784	2636	0.0115681099521408	0.178426385093057
ENSRNOG00000019177	Psd2	6	13	10	8	5	6	33	8	27	13	14	16	0.0115951570017556	1.08927164261322
ENSRNOG00000020726	Sipa1	258	362	416	402	260	309	231	227	257	304	277	333	0.0116351620374082	-0.395359208138086
ENSRNOG00000008040	Fam64a	6	19	7	9	7	15	5	2	6	4	7	4	0.0116829161383601	-1.24527975852456
ENSRNOG00000017917	Cdhr2	59	142	67	77	60	87	136	89	143	116	99	143	0.0116829161383601	0.474226539724896
ENSRNOG00000056331	AC127640.1	76	144	100	114	64	77	141	107	133	109	140	166	0.0116829161383601	0.381133543285953
ENSRNOG00000025781	Sec31b	8	15	8	9	7	11	17	13	17	17	27	23	0.0117204083723752	0.864863068028756
ENSRNOG00000052847	AABR07025673.1	102	155	125	106	98	107	162	123	168	142	170	198	0.0117261866808011	0.365735539603738
ENSRNOG00000007657	Col27a1	182	251	267	243	166	227	162	164	138	169	161	226	0.0117870771014787	-0.477387993629815
ENSRNOG00000025889	Gnas	160	284	250	234	162	220	358	184	317	278	318	278	0.0118570303232652	0.299154584917962
ENSRNOG00000050697	Ctsz	401	615	562	625	373	468	673	398	786	548	720	722	0.0119187108612843	0.222655026271262
ENSRNOG00000009971	Plekha8	244	469	416	487	313	315	288	247	370	295	395	360	0.0119236061385045	-0.293174951066571
ENSRNOG00000034066	Hspa8	21213	37879	29984	34839	22215	26405	28306	18609	35863	24243	29494	29273	0.0119333461063758	-0.164195893088451
ENSRNOG00000059362	Has3	44	64	49	51	36	48	31	26	46	35	44	39	0.0119333461063758	-0.507273093396754
ENSRNOG00000032034	Supt5h	1551	2713	2301	2461	1598	1979	2672	1632	3257	2272	2644	2782	0.0120373420544071	0.165211662999315
ENSRNOG00000000204	Syncrip	582	1080	828	987	628	698	753	516	904	737	761	873	0.0120404472913824	-0.179362857802974
ENSRNOG00000046493	Pnpo	322	620	474	416	320	394	612	349	604	593	662	514	0.0120498662160724	0.289649271095866
ENSRNOG00000011562	Slitrk2	447	929	721	732	420	620	522	434	493	571	575	673	0.012094900420472	-0.312896381165861
ENSRNOG00000010768	Kpna4	1062	2122	1446	1728	1195	1262	1400	990	1662	1317	1485	1490	0.0121061028861945	-0.17336342437448
ENSRNOG00000020640	Zbtb7b	110	179	155	180	125	117	120	98	116	130	124	125	0.0121197293525636	-0.374772783338213
ENSRNOG00000052085	AABR07049688.1	6	14	8	5	3	5	1	3	3	1	4	1	0.01218988322159	-1.68339456876319
ENSRNOG00000011053	Cyp2u1	170	336	244	279	209	215	217	157	209	216	238	244	0.01218988322159	-0.278034833590031
ENSRNOG00000060067	LOC102549636	0	2	0	0	0	0	6	0	5	6	6	0	0.0122272802747951	3.03400945709416
ENSRNOG00000028548	Ccl9	9	10	17	8	1	12	22	15	12	34	29	30	0.0122317308973949	1.2175995920348
ENSRNOG00000011535	Gcsh	363	787	499	663	430	448	461	356	566	423	541	425	0.01233821797803	-0.285244483118679
ENSRNOG00000013774	Lmnb1	74	138	119	138	81	82	71	64	87	87	92	107	0.0124308358228244	-0.407509440182189
ENSRNOG00000049882	Adcyap1	310	510	358	601	316	397	405	239	365	328	414	397	0.0124455917757628	-0.316760334244085
ENSRNOG00000009334	Knstrn	15	26	14	20	16	28	10	11	6	16	11	7	0.0124455917757628	-1.04236186955454
ENSRNOG00000032472	Adgrg2	1049	1960	1445	1643	981	1308	2026	1068	1839	1590	1883	1869	0.0124905269681417	0.193427239216843
ENSRNOG00000059386	Nudt19	245	423	369	361	199	347	229	165	272	290	370	262	0.0124905269681417	-0.390985706889827
ENSRNOG00000054045	AABR07072246.2	103	100	106	139	98	95	85	53	115	56	74	31	0.0124905269681417	-0.77032864233956
ENSRNOG00000013654	Cbln2	439	988	704	908	525	645	962	509	1065	864	954	948	0.0124905269681417	0.236669841042399
ENSRNOG00000010134	Acot2	214	433	322	351	238	257	273	181	333	270	310	283	0.0124905269681417	-0.235518880860065
ENSRNOG00000007235	Atp5g1	197	359	309	357	225	282	238	183	343	209	268	291	0.0124905269681417	-0.279641422126963
ENSRNOG00000016182	Tgfa	139	318	247	223	160	220	259	199	316	286	300	335	0.0124978106827042	0.283043820873715
ENSRNOG00000061910	Igfbp3	100	169	196	155	125	151	99	88	125	124	141	148	0.0124978106827042	-0.412839966988378
ENSRNOG00000007506	Ndufaf4	408	819	599	704	439	513	561	376	578	537	601	588	0.0124978106827042	-0.195645507359705
ENSRNOG00000001465	Ids	935	1546	1234	1482	936	1160	1777	946	1764	1407	1613	1528	0.0124978106827042	0.197766056761676
ENSRNOG00000010164	Mrps2	105	175	159	177	134	190	221	122	271	243	250	238	0.0126290172383438	0.390637745534977
ENSRNOG00000006718	Rbm33	266	419	382	405	273	366	493	272	534	414	461	579	0.0126290172383438	0.262502399535774
ENSRNOG00000056562	Olfml1	815	1675	1350	1396	954	1163	1036	849	1324	1050	1196	1376	0.0128035089568462	-0.198173032411359
ENSRNOG00000001609	Cep97	432	804	714	749	483	576	584	402	635	557	614	717	0.0128044265180196	-0.198590305340962
ENSRNOG00000001854	Tmtc1	1000	1651	1424	1469	1006	1193	1721	1006	1901	1423	1639	1690	0.0128141699577735	0.164359894758765
ENSRNOG00000017144	Mea1	511	869	646	811	497	604	678	443	682	571	659	659	0.0128249769811887	-0.192388072743142
ENSRNOG00000010184	Brk1	441	818	681	688	533	563	624	414	655	556	636	618	0.0128249769811887	-0.190824703809153
ENSRNOG00000019651	Slc12a4	455	809	711	788	501	681	476	439	630	615	613	694	0.0128678325962024	-0.280719792821053
ENSRNOG00000021088	Tmod4	15	26	20	24	21	22	42	25	40	22	51	42	0.0128988930209479	0.678269007874835
ENSRNOG00000059329	AABR07004285.1	27	36	22	23	23	23	21	18	15	10	12	15	0.012920188922072	-0.855558068630727
ENSRNOG00000012151	Itpripl1	60	116	104	108	77	86	67	61	84	78	68	86	0.0130637045199104	-0.407360586561875
ENSRNOG00000022999	Ppp2r3a	715	1417	1184	1212	791	997	1394	816	1327	1221	1389	1554	0.0130933956477979	0.186403672137843
ENSRNOG00000023340	Tmem72	556	994	765	899	558	627	1085	617	1012	763	988	979	0.0131030435017916	0.207142923462343
ENSRNOG00000002026	Dnajc28	178	357	237	292	163	235	228	152	251	196	244	222	0.0131057647328939	-0.270100717092867
ENSRNOG00000001250	Lfng	37	80	68	74	50	58	44	41	45	46	52	52	0.0131223648589793	-0.482624893320652
ENSRNOG00000059695	AABR07005977.3	1	4	2	6	1	4	1	0	1	0	0	1	0.01323604020987	-2.4049007059795
ENSRNOG00000000886	Caln1	27	38	37	41	24	26	38	32	66	59	55	61	0.01323604020987	0.579051364788129
ENSRNOG00000003863	RGD1564093	461	782	782	667	455	638	901	573	724	912	979	941	0.01323604020987	0.312978018276767
ENSRNOG00000013850	Hes5	12	36	15	30	18	25	5	12	7	12	21	11	0.0132963176961435	-1.05524629698066
ENSRNOG00000006689	Chd7	378	678	623	685	454	508	506	337	619	521	490	576	0.0132963176961435	-0.229819604271644
ENSRNOG00000057422	AABR07068158.1	8	25	15	18	13	10	6	4	6	6	15	10	0.0133325325285962	-1.00362114672227
ENSRNOG00000009977	Thrap3	1558	2740	2372	2363	1722	1958	2766	1667	2819	2279	2805	2930	0.0133325325285962	0.153474209934813
ENSRNOG00000046629	Zfp37	50	78	73	77	68	65	52	31	73	39	65	63	0.0133325325285962	-0.471379377767657
ENSRNOG00000048036	Ncan	340	644	591	568	423	526	495	234	614	447	447	494	0.0133325325285962	-0.302658399915878
ENSRNOG00000021140	Kcnk4	63	109	70	97	64	59	56	49	77	59	56	64	0.0133325325285962	-0.45201764905116
ENSRNOG00000027596	Mbd5	445	831	673	653	469	550	776	467	914	690	776	799	0.0133325325285962	0.182481828726778
ENSRNOG00000055661	AABR07065420.1	126	271	189	215	151	185	196	103	200	135	189	170	0.0133394993268022	-0.297792929362048
ENSRNOG00000027799	Tmie	27	63	58	55	49	53	80	49	89	71	87	74	0.0133394993268022	0.454956287078618
ENSRNOG00000003707	Zmym3	563	1014	777	777	535	693	907	569	1011	840	931	1030	0.0133457535837751	0.173851347275465
ENSRNOG00000015162	Lonp2	962	1872	1453	1512	1022	1185	1730	1031	1960	1438	1705	1712	0.0133457535837751	0.156404686499606
ENSRNOG00000025088	Tmc3	6	15	8	11	11	11	16	16	26	12	27	28	0.0133457535837751	0.897078432380057
ENSRNOG00000038720	Cdkl1	334	501	389	482	323	362	352	288	360	355	362	396	0.0134128879197686	-0.277069956799814
ENSRNOG00000019582	Mthfd1l	473	892	681	743	482	565	632	419	729	555	594	694	0.0134128879197686	-0.180944935760212
ENSRNOG00000055111	AABR07000658.2	17	41	23	27	24	19	12	12	26	14	17	15	0.0134641294312121	-0.747478881029068
ENSRNOG00000043171	Hdhd2	790	1617	1043	1298	800	949	1047	635	1199	943	1145	1138	0.0135332165495731	-0.18637380888035
ENSRNOG00000021437	AABR07073181.1	2766	4986	4807	4358	3173	3652	3285	2530	4160	3856	3593	4317	0.0135384671314825	-0.227482461105596
ENSRNOG00000036711	Spn	14	24	40	29	29	16	27	31	77	55	46	72	0.01367299311446	0.885449726716302
ENSRNOG00000001245	Pcbp3	1527	3093	2093	2413	1587	2071	2984	1606	3068	2321	2844	2778	0.01367299311446	0.184543451624101
ENSRNOG00000018798	Bcan	379	685	540	693	478	436	398	361	599	454	478	511	0.01367299311446	-0.294772169553637
ENSRNOG00000011825	Ndufb3	630	1294	887	1058	740	780	891	573	1027	754	941	896	0.013680117368265	-0.183298380526023
ENSRNOG00000054689	Cox7b	2423	4787	3536	4219	2582	3191	3079	2228	4332	2691	3550	3426	0.0137476189829046	-0.201397532693546
ENSRNOG00000000763	RT1-M3-1	233	419	327	374	286	348	487	274	600	328	529	482	0.0137804355137978	0.315760243042707
ENSRNOG00000000605	Hs3st5	227	413	278	326	211	246	230	193	249	245	294	271	0.0137804355137978	-0.288716209814877
ENSRNOG00000018770	Pmaip1	57	93	72	83	68	70	121	75	114	78	144	115	0.0138045086612983	0.432710484567363
ENSRNOG00000024376	Zfp111	114	194	164	170	118	140	112	81	143	130	120	178	0.0138624961562526	-0.344182370706568
ENSRNOG00000059381	Mrps6	208	368	313	348	238	269	291	185	257	250	292	302	0.0138650039517046	-0.246644784751755
ENSRNOG00000004494	Lta4h	484	865	712	743	525	586	651	452	685	545	643	728	0.0138650039517046	-0.181237295921828
ENSRNOG00000005417	Zhx2	159	237	252	261	173	202	175	137	198	202	187	207	0.0138808190502115	-0.31912447468102
ENSRNOG00000057162	RGD1565071	12	21	10	13	6	8	8	3	7	4	4	8	0.0139527351233372	-1.12205661559456
ENSRNOG00000014448	Arntl	253	640	420	439	385	354	335	277	463	330	328	321	0.0139527351233372	-0.359022509526583
ENSRNOG00000005577	Desi1	350	475	421	445	268	384	333	231	370	354	371	428	0.0139652084241556	-0.280988913262271
ENSRNOG00000031398	Mab21l2	185	329	264	310	198	294	226	170	248	257	198	229	0.0140258471988002	-0.343273150340661
ENSRNOG00000012090	Slc16a8	0	2	0	1	0	0	4	5	2	3	1	6	0.0140258471988002	2.48008050621646
ENSRNOG00000008490	Cwc15	1605	3137	2404	2737	1713	2036	2422	1515	2345	1827	2478	2295	0.0140258471988002	-0.174239098368246
ENSRNOG00000054957	Sfrp4	79	85	117	99	83	83	45	49	59	61	77	102	0.0140258471988002	-0.606662136159074
ENSRNOG00000025290	Map3k15	8	5	4	6	3	3	17	6	10	10	19	13	0.0140258471988002	1.23032697561602
ENSRNOG00000014485	Pdcd6	503	900	662	666	508	574	630	413	684	539	675	663	0.0140258471988002	-0.186197149527404
ENSRNOG00000046950	Ewsr1	1	2	8	4	1	2	7	12	8	9	9	8	0.0140258471988002	1.45825925370432
ENSRNOG00000051410	AABR07043347.1	87	148	115	125	80	90	139	111	169	116	161	171	0.0140643897229823	0.326234856349384
ENSRNOG00000057832	Rnf125	322	613	470	488	341	381	638	322	696	536	649	528	0.0140749004760277	0.257160411694285
ENSRNOG00000030183	Plod2	426	666	566	591	432	493	480	364	457	506	502	542	0.0140749004760277	-0.255587013766319
ENSRNOG00000025023	Stat6	824	1452	1211	1226	846	1041	1051	789	1031	1042	1065	1139	0.0140749004760277	-0.201094149453697
ENSRNOG00000035634	Mir300	1	0	1	0	0	0	4	0	11	4	3	1	0.0141491815308195	2.96480546728728
ENSRNOG00000006966	Nfia	508	870	837	753	523	625	921	516	973	923	863	1054	0.014279612672312	0.240024388606097
ENSRNOG00000017291	Sord	508	986	760	795	613	684	692	498	786	629	727	788	0.0143727502673558	-0.178473176683445
ENSRNOG00000024964	Nufip2	657	1191	970	1052	701	824	870	555	1040	800	940	1018	0.0144344149448124	-0.153313333954477
ENSRNOG00000024428	Kif20a	25	57	44	39	34	36	14	29	2	15	16	26	0.0144344149448124	-1.20679679644814
ENSRNOG00000049308	Sfxn2	13	36	33	30	19	26	34	30	49	43	53	41	0.0144725195256162	0.574791133764413
ENSRNOG00000021265	Cds2	2201	3559	2610	2971	2342	2450	3918	2131	3724	3170	3534	3749	0.0146873160387772	0.203986038655071
ENSRNOG00000021086	Dtx4	229	359	289	322	241	270	241	200	223	255	205	302	0.0146873160387772	-0.358147217247671
ENSRNOG00000024112	Dgkq	655	1160	922	939	627	779	1146	655	1225	913	1110	1111	0.0146873160387772	0.170898316140664
ENSRNOG00000003931	Arsg	92	204	146	155	110	126	174	125	223	168	189	198	0.0146873160387772	0.272222781962072
ENSRNOG00000031290	Trappc3l	686	1372	932	1081	662	921	979	590	793	859	957	856	0.0146873160387772	-0.25106583004752
ENSRNOG00000017893	Baiap3	12	20	16	11	13	24	27	17	30	33	31	41	0.0147031253076565	0.778429447680891
ENSRNOG00000028319	Cryz	91	123	85	130	86	95	172	83	184	130	150	158	0.0149613244727771	0.399342875950852
ENSRNOG00000052831	AABR07040629.1	29	61	50	52	37	37	72	41	83	44	77	84	0.0150476964612656	0.483638493831436
ENSRNOG00000014562	Hnrnpf	1854	3360	2444	3100	2152	2289	2315	1672	3052	2206	2634	2490	0.0151372110462247	-0.187292589440641
ENSRNOG00000018676	RGD1562987	720	1454	1017	1161	741	882	958	671	1133	825	1068	956	0.0153746523506838	-0.18231657145392
ENSRNOG00000049088	Ttc32	35	82	61	78	47	58	56	28	54	44	52	49	0.0154110308914215	-0.449322825070026
ENSRNOG00000026742	Ypel5	2045	4201	2847	3336	2373	2704	2873	2067	2994	2611	3028	2911	0.0154799650210746	-0.174288611557489
ENSRNOG00000009781	Dync1i2	7852	14413	9554	12079	7874	9136	10772	6522	11704	8327	10163	10442	0.0155345814005044	-0.175929232735688
ENSRNOG00000022686	Zdhhc2	2176	4114	2843	3271	2192	2558	2872	2057	3066	2454	2945	2756	0.0155548469771372	-0.175575117407402
ENSRNOG00000052350	AABR07027213.1	13	12	14	14	12	12	7	9	2	8	5	6	0.0155765062723849	-1.14241871671171
ENSRNOG00000002953	P2ry4	7	11	7	5	5	7	22	7	14	12	16	19	0.0155945860879806	0.979221876400173
ENSRNOG00000060618	AABR07027267.1	31	68	47	58	41	49	64	59	69	65	88	85	0.0155966451428572	0.453601439446268
ENSRNOG00000052443	AABR07006759.1	26	25	26	28	14	31	8	15	0	17	12	14	0.0156907838459201	-1.2422207040643
ENSRNOG00000015408	Vil1	4	6	4	8	7	8	21	3	20	15	25	12	0.0156907838459201	1.21440963045593
ENSRNOG00000042535	LOC691033	5	1	1	2	1	1	7	6	9	6	7	4	0.0157551182936458	1.65228660711779
ENSRNOG00000008759	Csf3r	20	30	41	35	25	31	11	20	21	19	25	19	0.0157952260713706	-0.756846789593268
ENSRNOG00000020167	Reep5	4337	8353	6679	8067	4419	5269	8947	4519	9130	6945	8205	8292	0.0159017722072003	0.210337475530084
ENSRNOG00000027012	Usp54	814	1276	1107	1209	753	1054	1387	879	1536	1036	1451	1436	0.0159733504200743	0.200547621449646
ENSRNOG00000021903	Atad5	88	168	133	128	79	119	149	105	221	155	164	171	0.0160330812232207	0.330694734577617
ENSRNOG00000030269	Atp2b2	3458	6260	5895	5660	3609	4588	6456	3695	6845	5696	6777	6401	0.0160690553839897	0.177725377294333
ENSRNOG00000020416	Zfr2	201	397	320	354	256	285	409	231	494	349	434	400	0.0161159005260588	0.243625622686111
ENSRNOG00000009997	Erap1	715	1581	1287	1299	924	976	1039	758	1194	950	1167	1206	0.0161208260675519	-0.19331258037089
ENSRNOG00000014010	Gfra2	734	1286	951	1058	743	886	1362	818	1213	1025	1197	1314	0.0161858101250988	0.189977141467088
ENSRNOG00000000221	Abhd5	556	1121	803	1006	590	773	773	554	770	725	836	817	0.0162285956966836	-0.201394323525548
ENSRNOG00000006622	Cry1	48	132	84	80	70	55	64	47	52	57	66	59	0.0162364898806617	-0.517558853328106
ENSRNOG00000016760	Kctd19	8	12	15	8	7	9	24	14	29	17	15	18	0.0163825070811937	0.874902115522523
ENSRNOG00000008788	Mpp5	750	1447	1142	1235	779	922	1364	788	1436	1106	1407	1422	0.0163825070811937	0.159773556892489
ENSRNOG00000021025	Ppp2r5b	1495	3012	2451	2519	1520	2070	2921	1749	3026	2410	2816	2720	0.0163825070811937	0.168023753223164
ENSRNOG00000004449	E2f6	357	619	475	615	418	444	417	326	555	407	502	480	0.0163825070811937	-0.229334213439223
ENSRNOG00000023760	Plekhm3	814	1563	1255	1205	894	1145	1678	947	1889	1237	1627	1352	0.0163954128295334	0.23545763289585
ENSRNOG00000001870	Lztr1	967	1759	1341	1600	1090	1243	1369	903	1473	1226	1379	1408	0.0164704299976909	-0.146185130101312
ENSRNOG00000019418	Lrrc4b	740	1255	1157	1170	702	911	909	708	894	918	941	998	0.0165464603366878	-0.230079259128761
ENSRNOG00000009894	Vps50	1593	3519	2191	2669	1965	1855	2423	1384	2493	1946	2145	2191	0.0166599616778356	-0.225758020240814
ENSRNOG00000001849	Mapk1	1007	1769	1288	1442	1019	1173	1770	1006	1791	1464	1664	1620	0.0166621613086027	0.167614940967671
ENSRNOG00000001608	Nxpe3	740	1741	1146	1407	940	1036	1116	767	1223	1068	1114	1164	0.0166621613086027	-0.201707821535124
ENSRNOG00000020660	Cfl1	8050	14858	10938	12712	8306	10407	10775	7097	13327	9495	11152	11774	0.0166621613086027	-0.142453145160103
ENSRNOG00000012835	Espl1	26	51	47	50	27	36	38	14	28	30	34	26	0.0166621613086027	-0.57692377448407
ENSRNOG00000007034	Hipk2	454	776	732	753	509	607	756	511	919	745	864	912	0.0166797019880881	0.187461580587102
ENSRNOG00000014886	Fam107b	493	881	648	653	493	526	932	578	816	670	780	883	0.0166797019880881	0.237132365495873
ENSRNOG00000008277	Bag1	831	1543	1174	1355	905	1059	1222	739	1308	971	1217	1197	0.0166797019880881	-0.149405805811978
ENSRNOG00000018553	Pitpnm1	425	972	724	812	535	630	870	532	975	816	960	862	0.0166797019880881	0.197613464619549
ENSRNOG00000042944	Cenpw	4	9	8	9	4	2	2	3	0	3	3	0	0.0166853739588807	-1.72032628030161
ENSRNOG00000006143	Ngly1	745	1449	1052	1167	830	967	969	723	1075	982	1052	1098	0.0167156832559514	-0.168308891718386
ENSRNOG00000020336	Ezh1	1069	1879	1530	1605	1139	1293	1883	1042	2129	1575	1838	1873	0.0167699575035162	0.165344029612934
ENSRNOG00000017833	Actn2	9	6	13	10	7	13	26	8	48	11	112	16	0.0169242968363925	1.68764210507761
ENSRNOG00000049236	Myh9l1	65	114	74	99	72	97	80	43	75	53	84	87	0.0169242968363925	-0.417348232072645
ENSRNOG00000023077	Cpne9	59	95	99	114	54	75	160	61	143	99	133	137	0.016934001219129	0.44865326982777
ENSRNOG00000016058	Kazald1	8	22	19	16	14	21	25	14	38	34	31	36	0.016934001219129	0.718871264987021
ENSRNOG00000006400	Tbc1d14	299	438	435	387	245	330	459	280	536	419	533	552	0.0169452468406897	0.263167373953065
ENSRNOG00000022273	Rfk	612	1283	865	974	654	827	812	602	814	780	894	910	0.0171134123629018	-0.201258292499185
ENSRNOG00000015002	Abhd15	9	11	15	20	12	16	37	15	35	16	29	28	0.0171899575594255	0.818989252966731
ENSRNOG00000005281	Stx16	496	935	734	756	531	677	894	543	959	756	903	903	0.0171904442514183	0.159790189037313
ENSRNOG00000001053	Tmed2	2278	4296	3328	3574	2430	3026	3090	2199	3268	2781	3446	3521	0.017192510660757	-0.1452650366343
ENSRNOG00000054286	Rrm2	18	23	20	27	21	18	7	6	15	14	21	17	0.0172035030653225	-0.782481562762446
ENSRNOG00000008046	Tmem30b	97	154	123	172	109	116	281	96	188	174	251	181	0.0172652276888267	0.478375673592471
ENSRNOG00000005496	Ing3	103	223	169	204	143	148	208	155	241	201	245	226	0.0172719940206837	0.269298949713482
ENSRNOG00000050669	LOC100911515	74	120	149	101	74	109	150	109	123	157	193	230	0.0173313155266567	0.510678138005652
ENSRNOG00000018653	Pfdn1	1406	3003	1996	2371	1555	1807	1908	1354	2307	1699	2125	2131	0.0173802430563396	-0.165419592249516
ENSRNOG00000016468	Tpmt	278	554	364	448	312	372	375	277	353	331	380	357	0.0173973996559456	-0.255319999104687
ENSRNOG00000000942	Pan3	504	957	736	725	479	667	893	530	970	752	841	1018	0.0174730630891861	0.194700451033989
ENSRNOG00000014674	Exosc9	757	1380	938	1189	785	836	889	624	1196	762	956	1050	0.0175258873273583	-0.209764687428324
ENSRNOG00000045838	Hps1	77	128	85	111	94	83	145	75	165	148	155	136	0.0175258873273583	0.393203636919961
ENSRNOG00000005133	Mapt	4337	7601	5760	6333	3918	5253	8139	4208	7434	6459	7079	7379	0.0176139079920902	0.188397852850866
ENSRNOG00000002013	Sidt1	13	28	23	13	19	12	44	22	64	18	37	32	0.0176163218356841	0.8758347367813
ENSRNOG00000018140	Smad2	1014	1806	1402	1563	1066	1221	1380	886	1449	1186	1510	1460	0.0176665431081505	-0.140716980966387
ENSRNOG00000008738	Tp53i11	120	210	192	171	164	190	347	126	266	211	283	331	0.0178306194272231	0.436075556081147
ENSRNOG00000004443	Sptlc3	547	946	717	839	522	637	1161	545	1159	713	958	944	0.0178683017690156	0.265707153708863
ENSRNOG00000053875	Nacad	5215	9163	7127	8013	5267	6466	7323	4667	8051	6143	7081	7000	0.0179485665674125	-0.137578954525551
ENSRNOG00000029238	Hgh1	121	218	180	212	130	138	134	121	150	138	140	165	0.0179485665674125	-0.325667321735129
ENSRNOG00000004629	Fkbp3	3023	6348	4172	5102	3388	3866	4063	2988	4808	3696	4588	4310	0.0179954940799695	-0.169882737265789
ENSRNOG00000004756	Syt2	2424	4126	3860	3617	2140	3241	4582	2484	4442	3829	4511	4357	0.0180158164780948	0.212283734919089
ENSRNOG00000030704	AC094053.1	5	13	4	88	7	9	6	2	9	5	2	0	0.0180746799980335	-2.34945612837235
ENSRNOG00000009696	Mdm4	615	1233	1032	1038	679	802	1077	712	1227	991	1174	1292	0.018130005631987	0.163228497533858
ENSRNOG00000009097	Immt	1938	3633	2730	3098	2019	2338	2680	1727	3150	2296	2731	2799	0.0181874709972954	-0.135817282733071
ENSRNOG00000033527	Pappa	242	452	313	368	251	290	348	178	300	246	344	309	0.0182239085946273	-0.256257594920941
ENSRNOG00000061731	Plxnb3	945	1691	1461	1567	900	1253	884	942	1031	1293	1067	1189	0.0182394445361642	-0.349700933255255
ENSRNOG00000038933	Spcs3	1187	2202	1622	1851	1194	1456	1496	1098	1654	1451	1755	1673	0.0183141791364066	-0.153952170154389
ENSRNOG00000049437	Gpc1	998	1953	1568	1498	1110	1401	1883	1078	2020	1508	1924	1931	0.0183141791364066	0.169345514988946
ENSRNOG00000003681	Lct	2	2	5	5	2	8	1	0	0	1	3	1	0.0183152331658119	-1.98544668023747
ENSRNOG00000010873	Pithd1	578	1240	854	1063	730	798	831	609	916	737	908	901	0.0183152331658119	-0.193063366915102
ENSRNOG00000053247	Snx21	292	583	438	448	326	429	528	373	583	503	537	562	0.0183619499690123	0.197560565178286
ENSRNOG00000017695	AABR07012795.1	35	55	60	28	26	53	82	50	54	78	101	78	0.0183640499310998	0.679010534019236
ENSRNOG00000015124	Gpam	1672	3211	2536	3126	1666	2248	2252	1559	1556	2052	2301	2421	0.0183712129329988	-0.322138017319573
ENSRNOG00000005729	Palm3	260	350	316	460	269	318	462	280	591	356	502	507	0.0184027747785946	0.321400406303841
ENSRNOG00000002926	Uap1	220	436	368	418	258	272	309	190	340	280	359	290	0.0185676304305569	-0.254658320733943
ENSRNOG00000030736	Hist2h2ac	12	6	18	19	11	20	37	22	24	32	23	41	0.0185679661303812	0.92629103601841
ENSRNOG00000047943	Alkbh6	1	7	4	7	6	5	13	4	14	12	13	12	0.0187082367101784	1.05800971267398
ENSRNOG00000055596	Csn1s1	4	14	8	8	8	4	0	1	1	5	0	8	0.018860259196456	-1.65167616326969
ENSRNOG00000010218	Eif5	3623	7153	4901	5940	3820	4449	4887	3499	5591	4547	4940	4812	0.0188636369676075	-0.165661331894533
ENSRNOG00000020205	Agrn	827	1547	1423	1256	938	1136	1525	949	1613	1326	1581	1651	0.0188636369676075	0.172313312954752
ENSRNOG00000024661	Hn1l	136	240	220	264	166	195	148	147	201	183	166	165	0.0189586702566489	-0.360578182075034
ENSRNOG00000007769	2002-03-01	418	776	581	607	422	559	706	434	828	589	850	784	0.0189671110474109	0.206658029745274
ENSRNOG00000016071	P3h3	360	611	596	562	381	475	430	364	478	408	505	509	0.0189671110474109	-0.243389540059869
ENSRNOG00000006979	Hpca	100	133	94	120	84	90	235	65	226	134	174	168	0.0189804456799531	0.535244358939671
ENSRNOG00000060972	Heca	426	810	609	652	400	502	837	474	769	650	765	698	0.0189804456799531	0.209985314947785
ENSRNOG00000013111	Mettl3	633	1151	878	1000	690	829	882	583	851	813	814	952	0.0190506449307023	-0.180566979122457
ENSRNOG00000001516	Rapgef4	1710	3207	2344	2805	1786	2076	2278	1613	2570	2150	2465	2355	0.0190777721081357	-0.145431782699533
ENSRNOG00000011720	L3mbtl3	190	332	259	289	202	249	221	144	264	250	229	269	0.0190777721081357	-0.249839687435566
ENSRNOG00000022764	Evi2a	83	125	107	86	68	79	65	55	71	76	74	96	0.0191598834220079	-0.429736805518497
ENSRNOG00000011320	Igfbpl1	7	9	7	8	6	12	5	5	3	1	3	4	0.0191737282106043	-1.29618795916037
ENSRNOG00000007882	Ablim2	408	826	654	648	396	551	726	465	810	659	765	784	0.0192132537551917	0.177944922351863
ENSRNOG00000011705	Stmn2	14746	26076	19817	22807	14677	17604	19907	13348	22554	16813	20402	19959	0.0192132537551917	-0.134832123529275
ENSRNOG00000030667	Ppm1b	1297	2351	1777	1972	1269	1524	2388	1357	2225	1946	2453	2049	0.0192132537551917	0.185743601854001
ENSRNOG00000003975	Pfn1	717	1394	1064	1106	748	953	937	633	1105	987	992	1056	0.0192202141257916	-0.164932393934054
ENSRNOG00000031965	Impdh2	418	709	556	643	421	476	483	355	670	444	511	526	0.0192218746926328	-0.213918575409518
ENSRNOG00000002574	Nubp1	276	482	363	450	254	330	316	270	328	301	327	355	0.0193409330253804	-0.267917489988896
ENSRNOG00000003211	Srp9	391	784	492	678	420	462	509	330	581	419	589	507	0.0193862729517721	-0.233319644438583
ENSRNOG00000003384	Hs3st3b1	62	93	109	92	64	92	52	52	45	62	91	70	0.0195059507374109	-0.558452562100955
ENSRNOG00000046968	Nol8	12	12	9	9	6	15	7	2	7	3	6	7	0.019716589626621	-1.08329465590632
ENSRNOG00000007060	Plin2	1210	2233	1698	1830	1223	1529	1570	1088	1955	1517	1573	1530	0.0197180504673746	-0.171992728214446
ENSRNOG00000013176	Far1	1960	3717	2675	3260	2022	2454	2545	1810	2893	2485	2914	2898	0.0197959061430469	-0.143782639968243
ENSRNOG00000006934	Acvr1b	463	843	638	726	477	535	856	477	906	700	821	752	0.0198283740772692	0.189365971985056
ENSRNOG00000006305	Slc38a2	3920	7283	5748	6030	3937	4754	7106	4134	6981	5840	7140	6477	0.0200501455720105	0.151464902073535
ENSRNOG00000008902	Pon1	12	20	16	16	9	18	5	10	12	7	6	11	0.0201204970822796	-0.923006673687502
ENSRNOG00000012860	Tmem184c	1457	2694	1958	2312	1430	1815	2019	1346	2181	1711	2022	1922	0.0201204970822796	-0.15260106652146
ENSRNOG00000017783	Sfrp1	393	805	621	651	517	506	776	411	901	739	873	772	0.0201344442790583	0.242536242905515
ENSRNOG00000010957	Braf	162	292	269	283	190	230	364	201	302	270	334	396	0.0202329149120873	0.281596291329611
ENSRNOG00000015603	Prkce	762	1384	1172	1136	793	918	1385	775	1509	1198	1290	1317	0.020288634824286	0.171086403345614
ENSRNOG00000018645	Rpsa	1433	2642	2164	2057	1585	1888	2417	1717	3096	2097	2461	2544	0.0202998626388383	0.178462916457834
ENSRNOG00000016244	Mical2	353	571	552	500	341	421	635	352	604	516	678	731	0.0203047118190219	0.245124997803489
ENSRNOG00000008612	Agbl5	56	99	100	94	45	58	130	69	138	76	122	122	0.0204354451053772	0.437583529041898
ENSRNOG00000037462	Eml6	632	1207	925	975	752	841	880	614	1017	724	949	869	0.0204478279430497	-0.180574458445608
ENSRNOG00000011470	Tsc1	365	683	518	558	372	448	686	352	784	538	660	670	0.0204478279430497	0.214394768605713
ENSRNOG00000028353	Sox13	143	290	262	267	166	239	197	149	201	195	238	202	0.0204478279430497	-0.300410224721877
ENSRNOG00000017990	Ubap2l	1050	1709	1527	1599	960	1230	1777	1025	1843	1571	1666	1975	0.0204478279430497	0.178723655237201
ENSRNOG00000005727	Galnt3	85	114	86	132	73	88	80	73	67	72	60	79	0.0204478279430497	-0.507856635680386
ENSRNOG00000008749	Col5a1	1021	1692	1694	1633	1013	1409	1033	973	1231	1338	1178	1541	0.0204478279430497	-0.3006310371423
ENSRNOG00000001708	Dvl3	236	412	412	354	210	273	454	237	436	421	448	490	0.0204478279430497	0.286256345664621
ENSRNOG00000004921	Nusap1	49	77	85	71	53	66	43	40	64	57	48	62	0.0204500119829717	-0.457000826913753
ENSRNOG00000020518	Fam189b	589	989	806	864	546	668	1332	640	860	966	969	1132	0.0205351968325797	0.303407571760502
ENSRNOG00000013240	Ptger4	51	98	71	86	75	76	51	53	56	52	70	73	0.0205729057258698	-0.46392475223066
ENSRNOG00000007326	Prepl	2967	5431	4131	4752	3015	3422	5093	3026	5950	4278	5016	5016	0.0205891951915286	0.153879360752163
ENSRNOG00000018353	Rad17	330	597	441	547	344	412	444	305	415	333	475	465	0.0206217181749166	-0.229326614842477
ENSRNOG00000013229	Mthfs	103	198	147	133	124	133	182	113	251	167	199	221	0.0206217181749166	0.319557858590145
ENSRNOG00000001488	Psmb1	1656	3287	2345	2751	1938	2118	2391	1643	2630	1997	2481	2350	0.0206217181749166	-0.158074918028112
ENSRNOG00000017156	Ankle1	8	7	9	8	2	9	2	2	0	1	6	5	0.0206236979490136	-1.49469424536057
ENSRNOG00000049606	AABR07025900.1	40	50	38	39	36	37	67	55	88	45	55	73	0.0206643638370156	0.557076740004676
ENSRNOG00000007710	Usp20	1034	1790	1419	1583	1139	1244	1890	1058	2187	1462	1723	1809	0.0206706657432504	0.185685220826661
ENSRNOG00000017259	Tacc3	53	78	82	84	64	63	52	42	72	60	56	59	0.0206706657432504	-0.421805902766974
ENSRNOG00000019752	Slc29a1	57	101	84	89	64	79	106	79	114	87	135	134	0.0206706657432504	0.361223191208683
ENSRNOG00000001692	Chaf1b	24	35	23	28	18	27	23	11	21	18	12	20	0.0206706657432504	-0.663758612313526
ENSRNOG00000022283	Lhfpl5	315	592	428	495	337	358	600	367	587	413	610	588	0.020700576777396	0.224499180410481
ENSRNOG00000002807	2009-09-01	583	971	798	897	573	734	686	542	687	706	774	800	0.0208570534963045	-0.213242205794003
ENSRNOG00000011929	Abcd3	1912	3417	2353	2836	1959	2277	2191	1632	2679	2255	2584	2797	0.0209618055555922	-0.165853657507595
ENSRNOG00000010381	Mknk1	185	346	272	304	174	247	246	138	258	237	225	272	0.0210438181604594	-0.251283253099504
ENSRNOG00000017631	Cyp20a1	247	470	337	430	302	314	322	217	405	291	337	366	0.0210566860393233	-0.221100665376438
ENSRNOG00000012830	Paqr8	324	572	427	480	296	405	587	321	595	506	517	582	0.0210608751913876	0.207469261932883
ENSRNOG00000007597	Rhpn1	459	797	654	778	499	651	420	478	561	573	595	624	0.0211025950219483	-0.321383961291428
ENSRNOG00000012490	LOC100909679	303	577	458	488	377	391	452	269	493	341	444	386	0.0211679324974946	-0.22793915362445
ENSRNOG00000051617	AC133832.1	16	34	19	26	9	26	40	13	52	36	39	49	0.0211793501858596	0.701562099125462
ENSRNOG00000001889	Comt	1374	2342	1824	2073	1351	1629	1808	1248	1923	1592	1868	1871	0.0211793501858596	-0.139167522130242
ENSRNOG00000011245	Arhgap18	194	433	363	328	238	271	241	206	327	259	292	286	0.0212502309340466	-0.269514296576141
ENSRNOG00000012991	Adgra2	330	496	566	418	379	447	326	290	426	407	388	422	0.0213747898171796	-0.334630681866806
ENSRNOG00000020005	Map2k2	316	569	457	477	330	389	375	280	503	355	432	439	0.0213855464786013	-0.193893467064041
ENSRNOG00000000938	Ran	1193	2242	1682	1883	1137	1479	1525	1091	1807	1489	1670	1683	0.0213855464786013	-0.14658558246001
ENSRNOG00000006532	H3f3b	1766	3592	2476	2663	1688	2036	3184	1941	3069	2929	2990	3036	0.0214461373584878	0.186321346339536
ENSRNOG00000025000	Cep104	771	1381	1090	1152	759	972	1336	802	1334	1103	1334	1369	0.0214461373584878	0.145314094359509
ENSRNOG00000009218	Prdm12	80	156	118	125	78	126	262	97	158	124	196	187	0.0214461373584878	0.4747520833041
ENSRNOG00000021095	Fxyd3	24	30	25	29	18	24	17	16	7	18	12	21	0.0214461373584878	-0.809392140629893
ENSRNOG00000017064	Tdrd1	25	46	37	57	36	48	29	29	28	31	29	22	0.0214719231601509	-0.652154119271731
ENSRNOG00000026432	Syt7	670	1156	954	964	676	871	1396	658	1433	904	1162	1263	0.0215269182255676	0.242099622781962
ENSRNOG00000042224	Cyp2j10	411	749	546	674	375	449	448	368	515	467	508	582	0.0215481483474279	-0.235878378554728
ENSRNOG00000017215	RGD1308601	677	1274	1014	1020	669	904	1124	796	1236	1072	1234	1165	0.0215481483474279	0.15948251596912
ENSRNOG00000048981	Ahsa1	1178	1926	1749	1798	1217	1497	1631	1093	1623	1396	1660	1467	0.0217115408612031	-0.179524245180023
ENSRNOG00000036842	Smug1	175	310	239	301	192	236	345	181	334	322	328	356	0.0217188069949987	0.253095528423321
ENSRNOG00000050585	Pgam1	2939	5740	4378	4706	3077	3853	5309	3237	5131	4429	5469	5545	0.0218207146237744	0.140963493132565
ENSRNOG00000030127	Eml2	564	1220	835	926	613	749	1099	600	1290	945	1044	1056	0.022038759150354	0.198303997351744
ENSRNOG00000019604	Pld2	261	375	282	309	233	285	265	185	282	277	269	287	0.022048297864863	-0.268833381314504
ENSRNOG00000019277	Vdac3	2998	6283	4118	5068	3519	3674	4140	2725	5294	3368	4282	3993	0.022048297864863	-0.206069129220396
ENSRNOG00000012806	Rbbp6	1166	2048	1603	1732	1014	1328	1814	1141	2059	1679	1884	2090	0.0220903857981273	0.161005725193435
ENSRNOG00000058842	Sptbn2	3171	5856	5061	5788	3488	4440	4359	3291	5083	4300	4538	4699	0.0220903857981273	-0.170290330271836
ENSRNOG00000049057	Znrf2	596	1154	847	943	625	700	1177	653	1284	851	1141	964	0.0221342962690442	0.216820506628957
ENSRNOG00000016891	Uimc1	498	933	718	749	513	602	652	449	737	613	662	739	0.0222238363071322	-0.158082227153111
ENSRNOG00000024207	Fgfrl1	40	72	86	71	51	61	37	34	57	50	65	46	0.0222456246379762	-0.501134199638136
ENSRNOG00000005841	Erp44	823	1464	1170	1315	901	1027	1136	728	1278	1013	1237	1149	0.0222456246379762	-0.140210743159532
ENSRNOG00000004680	Kif5c	11560	20842	15446	18591	12202	14362	21430	11956	22863	16512	20910	19023	0.0222509088008839	0.167024943452286
ENSRNOG00000050675	Myl4	10	13	13	21	4	8	5	4	3	7	7	7	0.0223059939137668	-1.13271153791943
ENSRNOG00000007090	Cacna1c	815	1516	1133	1337	873	1012	1557	885	1588	1166	1358	1508	0.0223269444304356	0.166083837961109
ENSRNOG00000003905	Nsf	4103	7156	5559	6087	3809	4915	6740	3977	6980	5938	6835	6973	0.0223345524265829	0.138121715075411
ENSRNOG00000025882	Nipal1	42	75	54	50	37	49	55	75	86	88	69	96	0.0223345524265829	0.531331573157272
ENSRNOG00000019103	Cln3	74	114	102	123	59	93	137	83	149	103	138	168	0.0223494547745374	0.353610459399293
ENSRNOG00000014025	Rasgrf1	162	300	317	288	168	240	286	186	433	328	346	461	0.0223745375245218	0.353611029081668
ENSRNOG00000019760	Oxnad1	242	476	367	386	247	328	293	209	374	314	330	371	0.0223895367915124	-0.212565273264452
ENSRNOG00000001715	Ece2	474	844	650	642	512	601	662	409	662	510	551	679	0.0224709887927541	-0.207814054416696
ENSRNOG00000055451	Gcnt4	236	463	343	393	276	332	341	214	274	263	387	323	0.0225290746407666	-0.278214296605685
ENSRNOG00000014302	Dlgap3	268	511	456	408	318	347	567	324	557	476	536	462	0.0225963329644928	0.238350194358484
ENSRNOG00000030049	Znhit6	121	214	160	196	136	141	217	139	219	215	245	215	0.0225963329644928	0.266912377245696
ENSRNOG00000054008	Scamp5	162	288	269	234	166	194	396	164	258	309	339	368	0.0225963329644928	0.371919173893649
ENSRNOG00000025454	Rrm2b	283	532	354	470	305	328	382	260	412	295	353	354	0.0226792059927034	-0.239124336992182
ENSRNOG00000007141	Preb	966	1710	1206	1431	974	1122	1296	853	1187	1165	1217	1220	0.0226792059927034	-0.188548096292054
ENSRNOG00000051367	AABR07067827.1	5	4	8	5	3	2	13	8	6	12	13	13	0.0226792059927034	1.14565414338846
ENSRNOG00000034025	Ptprj	1288	2427	1901	2069	1433	1632	1627	1291	1920	1705	1768	1930	0.0226792059927034	-0.161959822094445
ENSRNOG00000033809	Mlh1	178	371	268	337	249	263	249	155	301	238	289	274	0.0227440081364833	-0.252466176953822
ENSRNOG00000008118	Sync	520	845	726	856	500	614	596	436	736	630	670	754	0.0227828900383155	-0.19068862260078
ENSRNOG00000015615	Tnfrsf11a	44	88	64	83	51	55	104	50	98	79	99	106	0.0227924060366814	0.372942285737212
ENSRNOG00000002693	Nme1	700	1387	1024	1264	803	936	1045	665	1197	902	1015	984	0.0228026022848939	-0.170740487420269
ENSRNOG00000015072	Ptgr1	30	55	36	36	29	26	76	34	52	41	76	60	0.0228932929854469	0.569598533255095
ENSRNOG00000016377	Cep55	18	24	21	34	15	20	13	16	16	8	14	14	0.0228932929854469	-0.793209355266707
ENSRNOG00000021735	Akr1cl	18	20	29	37	20	35	14	15	25	6	17	17	0.0228932929854469	-0.874464415272408
ENSRNOG00000048226	LOC100911295	181	369	302	319	221	260	222	179	246	272	257	279	0.0228945086426217	-0.273836627789233
ENSRNOG00000039559	Fam219a	356	718	526	598	368	427	667	361	727	574	648	696	0.0229352397035284	0.19451241840964
ENSRNOG00000016016	Zmat2	866	1574	1186	1502	1032	1044	1144	732	1402	1053	1230	1328	0.0230318211092903	-0.175449417628629
ENSRNOG00000001611	Rpl24	1471	3231	1969	2631	1720	1669	2017	1196	2643	1553	2020	1852	0.023081330467364	-0.267795513751677
ENSRNOG00000006076	Steap2	73	146	124	123	72	93	130	95	139	153	194	154	0.0231561177511685	0.363009123073405
ENSRNOG00000061908	AABR07005613.1	24	26	49	52	35	37	56	60	66	46	67	85	0.0232379641885551	0.658844838341703
ENSRNOG00000015686	Col4a3bp	2520	4453	3294	3627	2243	2914	4539	2394	4121	3616	4456	4176	0.0232379641885551	0.185958136076538
ENSRNOG00000034198	Tceal9	1122	2036	1572	1717	1270	1514	2033	1147	2459	1544	2193	2177	0.0232379641885551	0.19956179252512
ENSRNOG00000001293	Get4	85	170	136	149	117	129	166	110	233	156	178	206	0.0232433757521188	0.305464577404942
ENSRNOG00000027408	Ppid	493	972	631	815	540	589	644	434	748	502	687	742	0.0233242841913075	-0.205355101479064
ENSRNOG00000018317	Aak1	2782	5188	3962	4398	2669	3412	4534	2898	5034	4000	4760	4982	0.0233530793731082	0.127461379455366
ENSRNOG00000009149	Jam3	672	1243	984	971	726	831	968	839	1248	1078	1197	1316	0.023397487494349	0.195844385145536
ENSRNOG00000021047	Lrrfip2	1221	2107	1586	1816	1227	1463	1699	1008	1717	1399	1623	1762	0.0234217897817982	-0.140699889256513
ENSRNOG00000036592	Zfp518a	402	809	643	721	461	520	679	466	926	674	775	827	0.0235491744289016	0.188376086423512
ENSRNOG00000037928	AABR07021930.1	1	1	1	2	0	1	3	0	15	4	4	8	0.0235695487610575	2.21106547308781
ENSRNOG00000051179	Vps25	9	34	21	19	16	15	37	23	28	35	32	32	0.0235695487610575	0.626911964048723
ENSRNOG00000002024	Epha5	481	796	642	788	457	512	592	372	676	506	639	675	0.0235860935511463	-0.193591016727133
ENSRNOG00000028504	Socs5	817	1501	1197	1504	870	1099	1173	777	1198	1067	1229	1202	0.0235860935511463	-0.166847393749719
ENSRNOG00000012363	Peli2	430	777	641	666	431	588	676	448	836	711	824	844	0.0238188322086521	0.189175376633942
ENSRNOG00000018642	Leng8	1040	1839	1600	1596	1018	1267	1799	1077	1919	1588	1664	1980	0.0238694640182097	0.158355087714629
ENSRNOG00000003442	Adora1	391	651	514	617	365	453	736	402	684	610	621	658	0.0239101797304456	0.209035942029109
ENSRNOG00000060707	Atg2a	347	664	569	566	405	484	683	381	764	529	667	755	0.0239465486215654	0.203976647818803
ENSRNOG00000020169	Gimap8	150	332	271	300	244	231	241	170	175	206	244	221	0.0240699225121829	-0.366986943477777
ENSRNOG00000026493	Cdnf	96	233	125	166	83	168	135	76	134	120	108	104	0.0240699225121829	-0.439131577529667
ENSRNOG00000015019	Spg21	506	946	689	778	475	595	630	439	697	588	727	703	0.0241302088267944	-0.171686507406638
ENSRNOG00000017054	Kcne3	49	67	51	55	43	56	36	35	51	38	51	32	0.0244875948959413	-0.50848250406262
ENSRNOG00000010732	RGD1561590	503	916	677	746	472	541	626	400	640	504	676	748	0.0244933847150317	-0.201965411235779
ENSRNOG00000014511	Alg10	180	362	263	304	159	185	399	204	330	274	344	345	0.0245957816778723	0.296624982637532
ENSRNOG00000030871	Calm2	13033	28289	21067	23765	16279	18792	18189	13427	23962	16546	21847	20586	0.0248139101654403	-0.175549762004141
ENSRNOG00000058733	Asap1	1435	2118	1939	1908	1261	1598	2471	1241	2475	2032	2232	2461	0.0248277297605936	0.206506663629048
ENSRNOG00000000341	Nid2	726	1176	1033	1005	704	815	619	675	748	868	724	945	0.0249719973584665	-0.333558120296337
ENSRNOG00000014440	Josd1	303	590	517	495	361	419	606	375	581	514	581	627	0.0252057795984475	0.190191537669522
ENSRNOG00000015401	Mapk4	143	258	216	236	173	185	331	167	388	200	296	275	0.0253056703940571	0.331741561316848
ENSRNOG00000050819	Birc5	26	32	40	39	23	29	23	16	20	22	28	26	0.0253237425539062	-0.589069749891241
ENSRNOG00000033423	RGD1562540	9	21	15	10	12	18	9	4	10	8	7	12	0.0254014545739694	-0.862124999620212
ENSRNOG00000030443	Rab9a	165	369	291	324	195	289	349	252	343	346	372	412	0.0254126607210839	0.25825964719903
ENSRNOG00000016581	Serpinb1a	1439	2659	1795	2096	1540	1743	2163	1130	1994	1507	1794	2026	0.0254538728346806	-0.197986398342513
ENSRNOG00000017829	Ssu72	1073	2012	1486	1749	1155	1389	1482	1045	1687	1287	1511	1606	0.0254847145843175	-0.138608558852685
ENSRNOG00000027502	Nmi	119	207	158	186	128	127	107	110	186	102	118	135	0.0254847145843175	-0.384064228817966
ENSRNOG00000004589	Galnt16	46	86	75	63	59	74	80	66	116	91	119	103	0.0254847145843175	0.402512976292089
ENSRNOG00000011334	Tmem63c	1212	2201	1634	1864	1167	1592	2160	1191	2224	1799	2061	2173	0.0255020531562872	0.156474287599408
ENSRNOG00000021202	Rtn3	9337	17314	13289	14696	8982	11624	17159	9285	16424	14211	16235	16490	0.0255379561293128	0.153863659841245
ENSRNOG00000014109	Psmd13	1196	2385	1771	2059	1301	1644	1786	1125	1976	1511	1885	1759	0.025608451384019	-0.141734380009565
ENSRNOG00000016890	Tppp3	5176	9426	7357	8296	5489	6768	7621	4929	8017	6334	7411	7320	0.025611044166144	-0.129089980737735
ENSRNOG00000014237	Zfp503	118	174	153	171	96	131	125	86	123	127	143	122	0.0256176350275833	-0.316215312746283
ENSRNOG00000047656	Gaa	1078	2154	1535	1767	1133	1475	1966	1105	2043	1701	1967	2289	0.0256440015517853	0.17124274176789
ENSRNOG00000007916	Ptk2	800	1550	1110	1292	880	1038	1039	720	1272	1046	1164	1230	0.0257391749978539	-0.144830083249959
ENSRNOG00000047574	Nrxn3	534	969	713	897	528	637	1141	523	1012	789	946	994	0.0257391749978539	0.229578680621951
ENSRNOG00000022502	Nsrp1	338	495	493	508	332	379	569	338	661	475	557	608	0.0257765691829996	0.216691450136132
ENSRNOG00000003603	Arhgap44	559	980	814	938	606	771	1011	586	1186	918	1042	971	0.0257765691829996	0.180845372351223
ENSRNOG00000006792	Cep57	291	581	450	532	377	368	411	267	483	410	402	411	0.0257977895703967	-0.22357707002019
ENSRNOG00000016032	Cnnm3	259	468	423	366	291	338	499	271	537	455	494	464	0.0258903405973584	0.231349891830692
ENSRNOG00000032840	Sumo4	542	1136	739	833	528	577	684	469	776	602	719	762	0.0258913461834508	-0.205260090739633
ENSRNOG00000054052	Ppp4r4	697	1356	987	1160	708	895	925	677	1003	858	1057	1001	0.0258970085753028	-0.162273168205239
ENSRNOG00000010592	Slc25a27	474	833	609	741	454	559	913	447	882	660	842	838	0.0259301623732819	0.209301690808503
ENSRNOG00000004068	Ncoa1	1424	2624	2136	2249	1340	1942	2473	1501	2784	2176	2436	2609	0.0259395718790425	0.153254912824699
ENSRNOG00000001274	Vps29	843	1487	1139	1322	822	991	1078	726	1281	984	1212	1127	0.026030345415128	-0.145133870031005
ENSRNOG00000030689	LOC100912573	37	77	89	46	30	86	123	83	52	127	151	131	0.0260471916586269	0.795728094037895
ENSRNOG00000010350	Rcan2	2280	4221	3116	3466	2314	2819	3169	1988	3341	2910	3279	3168	0.0261713445336451	-0.128593352684683
ENSRNOG00000038902	RGD1565641	401	674	439	555	388	447	470	283	551	405	509	498	0.0261928579193482	-0.210072824521567
ENSRNOG00000017905	Map1lc3b	2359	4255	3558	3525	2364	3180	4352	2356	4573	3530	4344	4129	0.0262258546987358	0.163340657933812
ENSRNOG00000014277	Zdhhc13	280	500	374	462	317	340	357	236	426	311	372	429	0.0262627686005252	-0.200396797979108
ENSRNOG00000006839	Arl5a	574	1113	874	969	608	761	1025	673	1008	970	1081	1075	0.0263032544185482	0.158282638629988
ENSRNOG00000046799	Phb	670	1271	973	1060	708	900	914	555	1057	825	989	1074	0.026325763718439	-0.151145203698052
ENSRNOG00000020952	Cgn	78	109	201	111	128	143	76	59	159	72	76	98	0.0263645302186127	-0.665594651632214
ENSRNOG00000016374	Fgfr2	125	211	179	191	142	202	187	171	258	236	278	306	0.0263645302186127	0.340269258572434
ENSRNOG00000003284	Epn3	813	1604	1351	1317	885	1180	1046	832	1260	1132	1213	1222	0.0263970405667308	-0.182368683167001
ENSRNOG00000052289	Ptdss1	959	1838	1416	1554	1035	1300	1785	1061	1834	1374	1802	1770	0.0263970405667308	0.145387055200729
ENSRNOG00000053795	AABR07013860.1	24	49	56	30	20	54	87	81	19	103	87	134	0.0264354954901914	1.08338533062649
ENSRNOG00000007705	Kcnj10	175	283	267	252	158	218	162	163	188	189	193	247	0.0265856147289163	-0.334745071016797
ENSRNOG00000057322	Efna3	5	11	11	6	6	15	17	7	31	14	28	21	0.0266901082197504	0.983102344643559
ENSRNOG00000000557	Ppa1	3154	6332	4489	5233	3472	3939	4205	3013	5143	4103	4656	4714	0.0267940393166019	-0.136159988326603
ENSRNOG00000012622	Mmp15	1902	3167	2741	2923	1930	2536	2258	1784	2405	2454	2519	2791	0.0267940393166019	-0.193410352590105
ENSRNOG00000037449	Pole	139	212	194	204	117	152	144	102	159	164	116	174	0.0267940393166019	-0.342914982149303
ENSRNOG00000056748	AC229945.1	173	224	238	244	140	203	252	238	279	256	282	351	0.0267940393166019	0.341613068334222
ENSRNOG00000006766	Laptm4b	631	1217	955	916	586	769	1024	708	1211	904	1114	1117	0.0267940393166019	0.165465838089314
ENSRNOG00000032492	Usp22	1791	3274	2483	2646	1815	2180	3127	1811	3024	2575	3062	3204	0.0268134056354149	0.139164593264339
ENSRNOG00000010746	Rpl32	1382	2798	1833	2244	1584	1644	1880	1325	2182	1531	2007	1854	0.0268134056354149	-0.1848992746551
ENSRNOG00000029784	Pak1	1824	3412	2593	2863	2050	2428	2128	1836	2957	2139	2642	2599	0.0268303180799268	-0.182634333300858
ENSRNOG00000052219	Gm2a	345	729	541	509	295	439	621	469	688	677	626	566	0.026832496598557	0.284658971555057
ENSRNOG00000020374	Tmem8a	529	970	813	878	532	703	725	500	799	658	793	769	0.026832496598557	-0.157696369201038
ENSRNOG00000006048	Ezh2	107	206	169	170	120	137	114	97	181	123	126	149	0.0269125460897959	-0.302689115985117
ENSRNOG00000000281	Prodh1	243	382	360	312	256	255	407	235	541	376	435	395	0.0269125460897959	0.27841180334456
ENSRNOG00000005191	Trim44	682	967	935	1084	743	867	1180	699	1239	1053	1200	1258	0.0269468768982843	0.204344128685743
ENSRNOG00000000500	Scube3	43	45	49	37	37	47	75	43	78	56	93	65	0.0270163534970761	0.532995340508311
ENSRNOG00000055309	Drg2	245	477	392	374	232	378	466	311	435	447	475	524	0.0270200846746553	0.249355730011695
ENSRNOG00000020213	Tubg1	435	854	640	744	491	621	609	424	717	559	672	600	0.0271125085579036	-0.177664524977443
ENSRNOG00000002980	Tsr1	669	1197	929	1067	700	779	825	610	1054	808	908	930	0.027144882621053	-0.156902689816229
ENSRNOG00000017233	Mmachc	108	218	174	176	114	147	137	91	163	143	155	149	0.027144882621053	-0.259999932973495
ENSRNOG00000033134	Mef2c	574	1128	847	908	523	765	950	611	1077	887	1063	1167	0.027144882621053	0.181000246490969
ENSRNOG00000005478	Fkbp9	984	1768	1490	1354	1153	1205	1543	1121	1857	1574	1694	1951	0.027144882621053	0.182067228682658
ENSRNOG00000003132	Mip	22	40	51	28	25	42	79	34	35	61	74	93	0.027177724924215	0.735595581887283
ENSRNOG00000016164	Fcrl2	39	87	59	85	36	56	13	18	63	47	51	31	0.0272541822357636	-0.78984067836283
ENSRNOG00000005310	Cul1	2670	5007	3357	4226	2646	3100	3573	2344	3948	3130	3651	3633	0.0272541822357636	-0.14623269976335
ENSRNOG00000033893	Cacna1h	607	1079	847	845	641	761	1422	665	1208	911	1017	988	0.0272900002100569	0.267099919640248
ENSRNOG00000017052	Pianp	25	38	25	33	16	26	58	24	30	44	60	59	0.0274830061018594	0.645691565218038
ENSRNOG00000039980	Slc25a5	1332	2627	2036	2301	1481	1821	1720	1370	2079	1796	2015	2095	0.0275202961469233	-0.156229184890123
ENSRNOG00000017604	Fam65a	310	565	430	460	292	363	605	272	555	519	542	615	0.0275364083629089	0.250776953975301
ENSRNOG00000033835	Dnm1	2530	4382	3824	3951	2630	3179	4781	2421	5404	3890	4326	4513	0.0276943511555816	0.186438585802978
ENSRNOG00000036834	Gpr84	2	4	5	2	8	2	0	1	2	1	0	1	0.0276943511555816	-2.166580421298
ENSRNOG00000014464	Tnfsf13b	5	9	9	4	7	5	9	13	19	9	13	25	0.0277173342683502	1.05122616009256
ENSRNOG00000028189	LOC691215	7	26	15	18	9	14	32	14	29	27	25	23	0.0277607907557256	0.657218407030077
ENSRNOG00000000583	Cdk19	610	969	832	813	479	734	1027	594	972	916	988	1035	0.0277929533002873	0.213303876374498
ENSRNOG00000000190	Ep300	247	462	353	376	252	300	401	279	460	397	412	475	0.0278086953903636	0.185232983872851
ENSRNOG00000001584	Map3k7cl	19	53	41	38	44	28	19	20	23	27	36	23	0.0278633599710812	-0.682584669336844
ENSRNOG00000058561	Srrm2	7177	12025	11778	10710	6439	9683	13430	7072	12719	12002	12987	15503	0.028002348415909	0.237343968551163
ENSRNOG00000013956	Rnf38	186	349	222	284	182	197	336	195	335	294	290	354	0.028002348415909	0.246610689300079
ENSRNOG00000052539	Prpf40b	396	734	674	642	412	550	713	457	779	666	810	728	0.028002348415909	0.184576562440625
ENSRNOG00000001329	Gjc3	63	141	105	144	69	96	66	78	42	72	59	93	0.028002348415909	-0.623110738093154
ENSRNOG00000053061	Ubl4a	221	460	350	398	261	331	310	227	322	293	360	342	0.0281166178130065	-0.218132887046737
ENSRNOG00000030058	LOC100359600	17	37	18	24	24	25	16	13	17	10	25	10	0.0283143988636803	-0.768915791735582
ENSRNOG00000060435	Kcnq4	61	100	89	104	56	74	115	70	107	106	130	126	0.0283143988636803	0.332065685572969
ENSRNOG00000026171	Bbs4	506	937	694	789	549	635	836	550	1051	704	883	950	0.0283620615905529	0.167390726926486
ENSRNOG00000000164	Lamp2	2150	3879	2859	3156	2204	2498	3578	2319	4432	2903	3760	3357	0.0284443577012727	0.174250850090719
ENSRNOG00000042607	Rhof	65	133	109	117	73	94	110	85	157	123	172	152	0.0284443577012727	0.332680566855922
ENSRNOG00000006237	Gpr37l1	435	751	779	697	480	681	599	432	537	548	498	708	0.0285573595602008	-0.296852231259862
ENSRNOG00000003643	Tab3	145	249	183	247	158	174	259	154	264	246	258	300	0.0285573595602008	0.251290500556244
ENSRNOG00000011871	Kat2b	542	1237	768	908	719	698	691	534	892	712	791	835	0.0285573595602008	-0.220934847120365
ENSRNOG00000020554	Slc50a1	130	229	198	202	139	192	157	112	159	165	163	205	0.0285573595602008	-0.284401478650011
ENSRNOG00000034269	Ago3	740	1388	1074	1232	774	922	1000	685	1170	894	1064	1158	0.0285573595602008	-0.137561562194302
ENSRNOG00000013642	Lrrc41	269	509	385	414	292	333	451	281	574	416	479	504	0.0286193945556333	0.190262554510013
ENSRNOG00000060933	AABR07001767.1	1	1	0	1	1	1	3	3	9	3	5	1	0.0287838577719165	2.00418668764015
ENSRNOG00000010392	Nrg1	1691	3195	2584	2710	1845	2199	2242	1525	2703	2324	2446	2656	0.0288069053985978	-0.135290260845069
ENSRNOG00000043465	Arc	27	51	37	42	31	30	30	19	41	18	22	31	0.0289757205440553	-0.539827335746027
ENSRNOG00000009893	Uxt	98	203	130	160	100	143	113	86	140	115	123	148	0.0290596029253333	-0.298647654297958
ENSRNOG00000015346	Obsl1	262	414	350	341	256	341	282	205	272	326	315	343	0.029076847283343	-0.278168334812695
ENSRNOG00000061657	AABR07007124.2	8	18	36	16	8	26	47	34	15	51	40	57	0.0291759435482124	1.06127152791514
ENSRNOG00000021614	Kmt2e	863	1458	1300	1293	870	1026	1525	885	1493	1331	1366	1639	0.0291759435482124	0.167594142616509
ENSRNOG00000020937	Ubtf	660	989	977	1050	721	828	856	570	951	821	853	919	0.0291759435482124	-0.185193233337858
ENSRNOG00000019201	Naxe	127	191	154	162	111	129	194	135	207	178	198	209	0.0291759435482124	0.25513492957455
ENSRNOG00000017689	Itih3	21	33	17	40	14	26	13	16	20	16	10	16	0.0291759435482124	-0.806406290066333
ENSRNOG00000055028	Setd1a	222	461	432	366	241	314	476	253	501	417	459	475	0.0291759435482124	0.24151616733462
ENSRNOG00000022523	Fkbp5	195	291	246	324	214	228	434	192	491	307	334	328	0.0291759435482124	0.346973666670884
ENSRNOG00000008652	Phip	1178	2178	1798	1867	1220	1448	1607	1113	1788	1453	1600	1860	0.029199554163545	-0.13769960372945
ENSRNOG00000026336	Tmem255b	198	304	253	263	162	248	221	137	276	187	201	259	0.029199554163545	-0.270432121493723
ENSRNOG00000056446	Endou	17	40	40	27	30	32	59	27	61	45	47	53	0.029199554163545	0.537682096623998
ENSRNOG00000014582	Mrpl18	240	459	309	387	261	317	303	218	354	247	356	339	0.0292138803116764	-0.220334473315435
ENSRNOG00000014259	Mycl	20	35	31	30	20	23	45	30	45	33	42	45	0.0292138803116764	0.490872772830011
ENSRNOG00000018338	Vwa1	1101	1918	1649	1777	1145	1363	1224	1054	1247	1500	1281	1605	0.0292138803116764	-0.259948409034227
ENSRNOG00000018321	Sytl3	246	468	331	378	255	266	281	195	382	265	322	346	0.0292539526758058	-0.221013833951491
ENSRNOG00000005286	Coch	35	22	78	21	25	27	60	34	97	83	108	72	0.0292539526758058	0.946902448504471
ENSRNOG00000022871	LOC691170	206	438	314	347	229	286	391	261	407	346	387	422	0.0292638815246326	0.187637468839159
ENSRNOG00000060048	Eif2s3y	1874	4118	2572	3302	2136	2388	2653	1822	2938	2275	2948	2782	0.029297233759345	-0.174088366530768
ENSRNOG00000032339	Rasl12	77	173	162	129	112	125	92	86	74	124	93	114	0.029297233759345	-0.487230951474397
ENSRNOG00000009897	Clcnkb	4	18	19	17	9	15	26	15	36	26	19	24	0.0293598586760492	0.733675982677488
ENSRNOG00000000129	Phf24	4455	7822	5477	5975	4021	5068	7899	4339	7243	6215	6905	7284	0.0293886084416901	0.176853223621812
ENSRNOG00000019249	Ap3b2	2141	3397	2881	3360	2272	2585	3648	2123	3963	2992	3677	3688	0.0295104751789247	0.152508049233377
ENSRNOG00000024931	Ccdc88b	74	101	137	119	88	104	141	90	195	138	179	148	0.0296041695586004	0.390093103276847
ENSRNOG00000005228	Gnptab	1051	1903	1485	1725	1049	1277	1469	946	1517	1280	1424	1617	0.0297080333885841	-0.138738222998825
ENSRNOG00000018123	Ccny	756	1415	1095	1126	708	1047	926	630	1123	926	1143	1089	0.0297658726788159	-0.176675877449485
ENSRNOG00000026985	Phldb1	1548	2497	2241	2418	1494	2053	1698	1492	1858	1993	1795	2155	0.0298573491739219	-0.243137165014197
ENSRNOG00000033262	Reep6	22	29	31	30	18	30	47	21	49	40	53	43	0.0298846817775454	0.545768476379358
ENSRNOG00000040355	Mir665	1	5	4	4	4	5	9	4	16	6	10	11	0.0299142984345194	1.14883035429343
ENSRNOG00000060077	AABR07065485.1	84	128	138	101	66	118	168	125	174	125	148	149	0.0299142984345194	0.388310414255524
ENSRNOG00000054751	Lmbrd2	1694	3077	2372	2614	1498	2092	2879	1743	2779	2545	3055	2977	0.0299918542124349	0.163883481481962
ENSRNOG00000006557	Cyfip2	4024	7553	6042	6393	3742	5188	7456	3916	7643	6126	7127	7522	0.0300230626678364	0.168214422414481
ENSRNOG00000024705	Rarres2	317	559	476	571	356	367	358	291	343	385	382	525	0.0300699042596595	-0.302198960051697
ENSRNOG00000004672	Sec14l2	386	764	562	599	435	508	491	377	565	521	506	578	0.0300852433134788	-0.19269515594727
ENSRNOG00000055079	Ndufaf2	207	380	277	340	255	276	226	164	368	215	299	276	0.0300852433134788	-0.282698234647961
ENSRNOG00000016937	Mtfr1l	887	1825	1354	1429	951	1244	1268	894	1297	1166	1382	1310	0.0301218098953297	-0.15980252523828
ENSRNOG00000030021	Ccl6	65	146	107	97	73	88	106	110	150	134	127	154	0.0301473171630429	0.355701074370214
ENSRNOG00000007496	Mtmr4	2294	4002	3596	3648	2255	3133	3062	2161	3208	2927	3235	3516	0.0302382617924514	-0.160000816931006
ENSRNOG00000054945	LOC257642	2	0	2	0	1	12	0	0	0	1	0	0	0.0303096805224424	-3.51302639765201
ENSRNOG00000019363	Fam212a	64	131	126	95	61	75	77	52	70	83	68	85	0.0304705226012194	-0.42743670836079
ENSRNOG00000019518	Pde4c	103	114	106	113	78	120	87	65	112	73	91	98	0.0304705226012194	-0.395878075640966
ENSRNOG00000024114	Zdbf2	57	107	76	68	49	79	119	53	150	83	120	113	0.0304849629964221	0.428819816695969
ENSRNOG00000027707	Exd2	387	651	487	539	334	407	586	371	699	515	615	648	0.0305090730728636	0.186230558131863
ENSRNOG00000003287	Fbxw10	1	3	11	4	5	9	11	9	37	12	8	20	0.0305857811608172	1.38294430561612
ENSRNOG00000038106	Map1lc3b2	1535	2917	2257	2413	1578	2052	2954	1648	2955	2214	2977	2611	0.0306034004631405	0.164791105562129
ENSRNOG00000001285	Atp2a2	7172	12930	10102	11613	7159	9018	9941	6555	11244	8847	10473	10203	0.0306034004631405	-0.117324788184208
ENSRNOG00000003400	Fmo4	32	56	36	45	31	39	45	35	90	60	65	69	0.0306034004631405	0.493390849476703
ENSRNOG00000019165	Mrpl51	740	1408	1062	1100	754	897	1189	824	1270	1078	1298	1374	0.0306034004631405	0.14128712944067
ENSRNOG00000015078	Ifitm3	145	221	286	299	160	195	139	135	140	209	190	192	0.0306034004631405	-0.457524636920612
ENSRNOG00000051836	Zfp92	6	17	11	18	10	13	22	11	29	17	24	29	0.0306134434671759	0.705086986268069
ENSRNOG00000022845	Cep70	185	339	296	305	221	216	320	200	459	290	367	391	0.0306380963281533	0.26021324324594
ENSRNOG00000000219	Ano10	858	1495	1245	1300	891	1039	1400	873	1748	1227	1504	1445	0.0307881088287296	0.152498691053057
ENSRNOG00000008656	Snca	1135	1818	1561	1763	1291	1363	1243	999	1787	1351	1447	1623	0.0308535923312429	-0.194561561835549
ENSRNOG00000020901	S1pr5	4	13	5	10	10	5	21	8	34	11	21	12	0.0308686748095596	1.05305836284967
ENSRNOG00000019869	Lrfn1	75	131	105	111	70	85	156	84	166	114	121	133	0.0308886746429156	0.320150198461752
ENSRNOG00000009255	RGD1309188	970	1887	1426	1606	1153	1293	1362	953	1630	1280	1428	1454	0.0309367053093177	-0.140146704422106
ENSRNOG00000050706	Col25a1	49	78	59	71	47	62	99	46	126	71	102	88	0.0309533111172062	0.418841320424741
ENSRNOG00000020310	Grik5	119	176	197	176	115	162	221	122	249	197	214	262	0.0309976604329429	0.301798162860371
ENSRNOG00000030238	Fndc5	167	316	256	239	205	249	167	156	260	203	237	238	0.0309976604329429	-0.289995037004304
ENSRNOG00000005749	Foxred2	95	160	139	124	113	124	193	91	217	154	199	179	0.0310015345044125	0.327803345921302
ENSRNOG00000014187	Igf1r	420	690	568	543	341	484	800	405	749	603	662	651	0.0310015345044125	0.238539037098123
ENSRNOG00000011276	Tmem254	161	295	222	257	179	202	224	137	204	205	205	224	0.0310015345044125	-0.234424737240851
ENSRNOG00000014917	Nck1	313	575	418	486	326	386	384	269	490	369	443	417	0.0313381843660588	-0.180664160451002
ENSRNOG00000014155	Spg20	1114	2267	1552	1956	1307	1384	1435	1106	1763	1426	1630	1733	0.0313381843660588	-0.166646307713361
ENSRNOG00000003226	Mprip	6345	11024	9390	9574	6241	8313	10489	6570	11198	9593	10583	11465	0.0313472432596586	0.129304620660272
ENSRNOG00000052572	Aff2	348	639	484	546	349	395	688	367	567	521	602	712	0.0314356472519783	0.223146378065279
ENSRNOG00000021472	Ermn	48	94	72	86	42	57	15	40	52	54	36	60	0.0314379097694509	-0.695836172708177
ENSRNOG00000036852	Pcbp2	358	578	524	539	376	393	618	357	592	620	615	683	0.031505107665368	0.222543445751839
ENSRNOG00000005307	Slc4a10	56	102	72	105	66	79	109	69	119	88	151	142	0.0316095945857365	0.386144042003026
ENSRNOG00000008423	Gpr22	370	624	487	619	402	422	424	378	456	401	481	477	0.0316656066078053	-0.248635110050874
ENSRNOG00000055809	LOC100911769	16	18	19	13	9	17	22	17	43	20	29	36	0.0317324944279837	0.732275935247546
ENSRNOG00000008243	Slc43a1	3	13	17	6	14	7	24	9	29	20	20	22	0.0319265376142819	0.917079831021615
ENSRNOG00000015442	Sfxn3	893	1774	1302	1450	950	1178	1256	825	1421	1146	1321	1424	0.0319421723600975	-0.128147604926134
ENSRNOG00000049213	Npy2r	57	111	75	102	64	61	75	33	72	61	79	68	0.0321400880273051	-0.379571031896931
ENSRNOG00000057880	Myh11	965	1400	2404	1402	1436	1270	1153	929	1192	1063	1302	1471	0.0321400880273051	-0.438050742139289
ENSRNOG00000022248	Fbxl16	68	119	92	109	53	88	143	70	144	101	131	129	0.0321937327270901	0.336140971731563
ENSRNOG00000011884	Golga2	1599	2580	2251	2554	1570	1976	2733	1533	3307	2281	2693	2809	0.0321937327270901	0.173671770629765
ENSRNOG00000053075	B4galnt4	117	216	197	164	106	155	243	142	275	168	240	202	0.0323575784807228	0.308121522033017
ENSRNOG00000027646	Pop4	282	576	416	458	305	349	388	262	428	332	414	426	0.0323594151501964	-0.181372328809195
ENSRNOG00000011497	Aldh1b1	25	35	18	29	21	22	32	24	55	42	50	41	0.032482370797565	0.586105795217736
ENSRNOG00000015213	Fxn	93	210	174	187	124	134	140	81	176	125	144	147	0.032482370797565	-0.282067556781471
ENSRNOG00000004626	Slc34a2	21	45	30	41	23	12	52	30	52	41	45	48	0.0324854880754092	0.547925215775322
ENSRNOG00000059201	AABR07058102.1	19	43	29	27	17	45	41	38	43	46	55	86	0.0327064815187748	0.681621227407325
ENSRNOG00000017558	Tubb2a	2302	4395	3338	3603	2626	2867	3288	2196	3601	2792	3496	3431	0.0328037288068778	-0.126153598458435
ENSRNOG00000029543	Cish	36	86	75	97	57	75	46	34	51	69	41	71	0.0328720430367817	-0.536660985384471
ENSRNOG00000014117	Hmox1	115	194	160	153	115	134	120	82	164	105	164	135	0.0328720430367817	-0.288765738901147
ENSRNOG00000004378	Abca5	2162	4559	3099	3660	2378	3014	3363	2095	3503	2773	3232	3032	0.0329122084439826	-0.157519373061502
ENSRNOG00000046280	Tceal5	13	26	31	27	14	18	50	32	33	24	50	30	0.0329122084439826	0.679062624044438
ENSRNOG00000012853	Tk2	151	342	211	271	190	169	279	211	319	275	311	300	0.0329122084439826	0.259761019479043
ENSRNOG00000049943	Fam60a	53	102	51	95	50	54	55	35	52	50	63	61	0.0329229145116007	-0.450151035177187
ENSRNOG00000010219	Ralgds	565	914	802	914	530	560	770	466	703	494	680	757	0.0332003807193745	-0.246993503813797
ENSRNOG00000036689	P4hb	2286	4453	3518	4059	2618	3076	2939	2320	3478	3097	3312	3869	0.0333002567900782	-0.164337579725198
ENSRNOG00000026745	Acsl6	3911	7867	6053	6479	4080	5340	6701	4304	7697	6125	7365	7138	0.0333344896303848	0.125727259710421
ENSRNOG00000004904	Pa2g4	469	771	627	708	521	496	610	414	638	548	533	593	0.0333344896303848	-0.20931100378565
ENSRNOG00000003675	Ptchd1	78	127	87	85	69	94	175	72	130	107	155	139	0.0334234843339416	0.406496058700976
ENSRNOG00000031485	Dpp3	888	1652	1159	1427	1076	1066	1235	754	1465	963	1261	1229	0.0334769983433721	-0.187157144860796
ENSRNOG00000019812	Nr1h2	291	504	419	446	298	368	461	329	613	420	505	521	0.0334769983433721	0.186502250667082
ENSRNOG00000024700	LOC685184	20	32	19	24	19	18	12	11	20	15	18	15	0.0336355236350559	-0.635772874518322
ENSRNOG00000034013	Acaca	2469	4906	3423	4012	2674	2905	3533	2153	4025	3007	3421	3653	0.033700421853332	-0.142270565715758
ENSRNOG00000056257	Cacng7	329	666	481	522	315	432	649	352	729	500	616	566	0.0339609409413205	0.214327695612069
ENSRNOG00000008480	Kcnab3	6	24	27	31	13	12	34	19	28	30	50	36	0.0340869671663257	0.71808584258524
ENSRNOG00000010598	Hs3st1	63	120	136	122	86	86	60	76	91	79	85	84	0.0340869671663257	-0.449996025860012
ENSRNOG00000003105	Kif19	704	1354	1024	1181	760	935	703	709	765	1013	870	986	0.0340995259806387	-0.308475230106539
ENSRNOG00000005218	Sf3a1	598	1044	929	994	635	783	797	551	779	750	808	995	0.0342268197645044	-0.190129071145794
ENSRNOG00000016781	Ppib	1110	2110	1758	1799	1271	1591	1433	1109	1869	1383	1598	1847	0.0342268197645044	-0.16331155692415
ENSRNOG00000039455	LOC102552497	102	179	144	161	105	124	181	147	242	124	227	184	0.0343809607323101	0.337582855947103
ENSRNOG00000031364	Kif1c	651	1019	909	987	655	780	738	583	973	737	798	929	0.0345984165498868	-0.179564729539593
ENSRNOG00000042788	LOC102546963	6073	11305	9160	9328	5726	7884	11458	6705	9810	9674	11113	10816	0.0347044063565225	0.176633748496467
ENSRNOG00000009481	Ddhd1	648	1191	965	981	626	752	864	568	854	766	878	993	0.0348130021409522	-0.164726954374746
ENSRNOG00000024886	Ext1	410	644	490	508	392	414	445	341	485	437	427	489	0.0348591072612212	-0.225675932742566
ENSRNOG00000014621	Rab8a	623	1251	933	1030	701	835	864	586	1099	756	813	995	0.035094459567598	-0.171799183827314
ENSRNOG00000015105	Bspry	16	25	24	26	18	19	46	21	54	27	38	27	0.0351591476103775	0.61797897528374
ENSRNOG00000019578	Rps16	356	656	513	538	418	518	711	367	644	603	711	760	0.0351591476103775	0.223275824588403
ENSRNOG00000013179	Tinagl1	80	139	176	153	113	139	118	76	119	92	133	131	0.0353382243190281	-0.370293695483784
ENSRNOG00000046744	Ankrd29	470	867	635	736	498	559	635	428	620	528	662	709	0.0353424339007927	-0.17079418981333
ENSRNOG00000007632	Mss51	77	101	134	107	78	63	128	98	152	117	149	150	0.0354008090534844	0.392873479076738
ENSRNOG00000049126	AC115509.1	262	398	329	311	229	294	373	313	412	341	407	519	0.0354116620681322	0.270049401273113
ENSRNOG00000061182	Gabre	4	3	8	5	2	2	6	9	14	5	10	18	0.0354154909753886	1.23356142347139
ENSRNOG00000014323	Extl2	1025	1914	1467	1688	993	1309	1422	938	1530	1280	1518	1484	0.0354486768851143	-0.134041281993821
ENSRNOG00000015426	Purg	185	286	246	266	141	195	361	165	333	260	346	285	0.0355723297388605	0.297148033284816
ENSRNOG00000007874	Tamm41	185	331	247	271	189	195	250	136	252	214	227	210	0.0356726999299186	-0.239847988258481
ENSRNOG00000011369	Kcns2	0	2	0	0	1	0	5	0	0	4	8	5	0.0356864642029671	2.50393379275468
ENSRNOG00000004976	Tlx3	115	217	165	160	129	151	172	90	175	111	139	111	0.0357543537422383	-0.337960274439197
ENSRNOG00000019179	Ggta1	799	1368	990	1322	851	1001	1102	742	1040	907	1098	1095	0.0357595214928861	-0.180641571949502
ENSRNOG00000006699	Mlh3	299	503	395	437	320	321	339	273	422	315	352	404	0.0359398043085522	-0.214360998265395
ENSRNOG00000018655	Adsl	476	878	709	838	500	637	643	438	761	620	713	712	0.0359442162659821	-0.154756756433997
ENSRNOG00000007345	Amot	460	681	550	611	434	554	536	390	498	491	521	592	0.0359536894537302	-0.225940137686784
ENSRNOG00000007262	Ccdc134	53	104	68	88	52	66	53	34	76	57	70	69	0.0360200169689751	-0.365374373311236
ENSRNOG00000014265	Tnfrsf19	102	217	179	148	86	136	103	82	124	112	149	150	0.0360200169689751	-0.357464849348604
ENSRNOG00000009872	Kcnh2	766	1304	1126	1193	764	1054	1308	770	1443	1231	1362	1360	0.0360200169689751	0.157750857518528
ENSRNOG00000027582	Dpysl4	503	924	646	721	542	612	738	438	689	470	626	692	0.0360687009419163	-0.217198499742244
ENSRNOG00000022884	Cd84	60	125	132	155	70	85	126	107	183	130	159	156	0.0360687009419163	0.372665186173524
ENSRNOG00000011672	Tph1	110	187	121	147	107	115	132	74	125	99	119	142	0.0360972545872394	-0.294451858716679
ENSRNOG00000058971	AABR07065531.22	21	54	35	44	30	25	56	41	69	44	57	43	0.0361251837424575	0.478551664293968
ENSRNOG00000049219	Rnf187	3446	6245	4643	5399	3664	4329	4485	3135	5577	4037	4902	5197	0.0361251837424575	-0.126849740928075
[truncated: 275 more rows]
